# Supplementary material for: Population structure and hybridization under contemporary and future climates in a heteroploid foundational shrub species (Artemisia tridentata)
Source: Front Plant Sci. 2023 May 22;14:1155868. doi: 10.3389/fpls.2023.1155868 (PMC10239881; doi:10.3389/fpls.2023.1155868)
Supplement: Supplementary file 1 [file Table_1.xlsx]

## Sheet: Plant.1.0
Sample ID	Specimen voucher	BioSample Accession	Subspecies assigned	Structure	Relatedness	Auto|Allo	Ploidy	FCM RF	FCM pooled	FCM Ind/run	ddRAD_replicate	Location name	Latitude	Longitude
C1_01	ID:194991	SAMN33705045	ssp. vaseyana	yes	yes	no	diploid	7.33902	no	1	no	USA: Idaho: Castle Rocks State Park	42.1403	-113.666
C1_02	ID:194992	SAMN33705046	ssp. vaseyana	yes	yes	no	diploid	7.11047	no	1	no	USA: Idaho: Castle Rocks State Park	42.1403	-113.666
C1_03	ID:194993	SAMN33705047	ssp. vaseyana	yes	yes	no	diploid	6.52996	no	1	no	USA: Idaho: Castle Rocks State Park	42.1403	-113.666
C1_04	ID:194994	SAMN33705048	ssp. vaseyana	yes	yes	no	diploid	6.58022	no	1	no	USA: Idaho: Castle Rocks State Park	42.1403	-113.666
C1_05	ID:194995	SAMN33705049	ssp. vaseyana	yes	yes	no	diploid	6.22014	no	1	no	USA: Idaho: Castle Rocks State Park	42.1403	-113.666
C1_06	ID:194996	SAMN33705050	ssp. vaseyana	yes	yes	no	diploid	4.48828	yes	2	no	USA: Idaho: Castle Rocks State Park	42.1403	-113.666
C1_07	ID:194997	SAMN33705051	ssp. vaseyana	yes	yes	no	diploid	4.48828	yes	2	no	USA: Idaho: Castle Rocks State Park	42.1403	-113.666
C1_08	ID:194998	SAMN33705052	ssp. vaseyana	yes	yes	no	diploid	6.47707	yes	2	no	USA: Idaho: Castle Rocks State Park	42.1403	-113.666
C1_09	ID:194999	SAMN33705053	ssp. vaseyana	yes	yes	no	diploid	6.47707	yes	2	no	USA: Idaho: Castle Rocks State Park	42.1403	-113.666
C1_10	ID:195000	SAMN33705054	ssp. vaseyana	yes	yes	no	diploid	5.65593	yes	2	no	USA: Idaho: Castle Rocks State Park	42.1403	-113.666
C1_11	ID:195001	SAMN33705055	ssp. vaseyana	yes	yes	no	diploid	5.65593	yes	2	no	USA: Idaho: Castle Rocks State Park	42.1403	-113.666
C1_12	ID:195002	SAMN33705056	ssp. vaseyana	yes	yes	no	diploid	6.35598	yes	2	no	USA: Idaho: Castle Rocks State Park	42.1403	-113.666
C1_13	ID:195003	SAMN33705057	ssp. vaseyana	yes	yes	no	diploid	6.35598	yes	2	no	USA: Idaho: Castle Rocks State Park	42.1403	-113.666
C1_14	ID:195004	SAMN33705058	ssp. vaseyana	yes	yes	no	diploid	5.53407	yes	2	no	USA: Idaho: Castle Rocks State Park	42.1403	-113.666
C1_15	ID:195005	SAMN33705059	ssp. vaseyana	yes	yes	no	diploid	5.53407	yes	2	no	USA: Idaho: Castle Rocks State Park	42.1403	-113.666
C1_16	ID:195006	SAMN33705060	ssp. vaseyana	yes	yes	no	diploid	6.05719	yes	2	no	USA: Idaho: Castle Rocks State Park	42.1403	-113.666
C1_17	ID:195007	SAMN33705061	ssp. vaseyana	yes	yes	no	diploid	6.05719	yes	2	no	USA: Idaho: Castle Rocks State Park	42.1403	-113.666
C1_18	ID:195008	SAMN33705062	ssp. vaseyana	yes	yes	no	diploid	6.96372	yes	2	no	USA: Idaho: Castle Rocks State Park	42.1403	-113.666
C1_19	ID:195009	SAMN33705063	ssp. vaseyana	yes	yes	no	diploid	6.96372	yes	2	no	USA: Idaho: Castle Rocks State Park	42.1403	-113.666
C1_20	ID:195010	SAMN33705064	ssp. vaseyana	yes	yes	no	diploid	5.3214	yes	2	no	USA: Idaho: Castle Rocks State Park	42.1403	-113.666
C2_01	ID:195011	SAMN33705065	ssp. vaseyana	yes	yes	no	diploid	6.88011	no	1	no	USA: Idaho: Castle Rocks State Park	42.1334	-113.665
C2_02	ID:195012	SAMN33705066	ssp. vaseyana	yes	yes	no	diploid	8.06111	no	1	no	USA: Idaho: Castle Rocks State Park	42.1334	-113.665
C2_03	ID:195013	SAMN33705067	ssp. vaseyana	yes	yes	no	diploid	5.77863	no	1	no	USA: Idaho: Castle Rocks State Park	42.1334	-113.665
C2_04	ID:195014	SAMN33705068	ssp. vaseyana	yes	yes	no	diploid	6.63216	no	1	no	USA: Idaho: Castle Rocks State Park	42.1334	-113.665
C2_05	ID:195015	SAMN33705069	ssp. vaseyana	yes	yes	no	diploid	6.59102	no	1	no	USA: Idaho: Castle Rocks State Park	42.1334	-113.665
C2_06	ID:195016	SAMN33705070	ssp. vaseyana	yes	yes	no	diploid	6.35083	yes	2	no	USA: Idaho: Castle Rocks State Park	42.1334	-113.665
C2_07	ID:195017	SAMN33705071	ssp. vaseyana	yes	yes	no	diploid	6.35083	yes	2	no	USA: Idaho: Castle Rocks State Park	42.1334	-113.665
C2_08	ID:195018	SAMN33705072	ssp. vaseyana	yes	yes	no	diploid	5.4836	yes	2	no	USA: Idaho: Castle Rocks State Park	42.1334	-113.665
C2_09	ID:195019	SAMN33705073	ssp. vaseyana	yes	yes	no	diploid	5.4836	yes	2	no	USA: Idaho: Castle Rocks State Park	42.1334	-113.665
C2_10	ID:195020	SAMN33705074	ssp. vaseyana	yes	yes	no	diploid	5.90103	yes	2	no	USA: Idaho: Castle Rocks State Park	42.1334	-113.665
C2_11	ID:195021	SAMN33705075	ssp. vaseyana	yes	yes	no	diploid	5.90103	yes	2	no	USA: Idaho: Castle Rocks State Park	42.1334	-113.665
C2_12	ID:195022	SAMN33705076	ssp. vaseyana	yes	yes	no	diploid	6.40581	yes	2	no	USA: Idaho: Castle Rocks State Park	42.1334	-113.665
C2_13	ID:195023	SAMN33705077	ssp. vaseyana	yes	yes	no	diploid	6.40581	yes	2	no	USA: Idaho: Castle Rocks State Park	42.1334	-113.665
C2_14	ID:195024	SAMN33705078	ssp. vaseyana	yes	yes	no	diploid	5.88698	yes	2	no	USA: Idaho: Castle Rocks State Park	42.1334	-113.665
C2_15	ID:195025	SAMN33705079	ssp. vaseyana	yes	yes	no	diploid	5.88698	yes	2	no	USA: Idaho: Castle Rocks State Park	42.1334	-113.665
C2_16	ID:195026	SAMN33705080	ssp. vaseyana	yes	yes	no	diploid	6.08031	yes	3	no	USA: Idaho: Castle Rocks State Park	42.1334	-113.665
C2_17	ID:195027	SAMN33705081	ssp. vaseyana	yes	yes	no	diploid	6.08031	yes	3	no	USA: Idaho: Castle Rocks State Park	42.1334	-113.665
C2_18	ID:195028	SAMN33705082	ssp. vaseyana	yes	yes	no	diploid	6.08031	yes	3	no	USA: Idaho: Castle Rocks State Park	42.1334	-113.665
C2_19	not_collected	SAMN33705083	unknown	excluded	excluded	excluded	diploid	5.64405	yes	2	no	USA: Idaho: Castle Rocks State Park	42.1334	-113.665
C2_20	ID:195029	SAMN33705084	ssp. vaseyana	yes	yes	no	diploid	5.64405	yes	2	no	USA: Idaho: Castle Rocks State Park	42.1334	-113.665
C3_01	ID:195030	SAMN33705085	ssp. wyomingensis (northern lineage)	yes	yes	no	tetraploid	10.7023	no	1	no	USA: Idaho: Castle Rocks State Park	42.1248	-113.661
C3_02	ID:195031	SAMN33705086	ssp. wyomingensis (southern lineage)	yes	yes	no	tetraploid	11.3069	no	1	no	USA: Idaho: Castle Rocks State Park	42.1248	-113.661
C3_03	ID:195032	SAMN33705087	ssp. wyomingensis (northern lineage)	yes	yes	no	tetraploid	12.9586	no	1	no	USA: Idaho: Castle Rocks State Park	42.1248	-113.661
C3_04	ID:195033	SAMN33705088	ssp. wyomingensis (northern lineage)	yes	yes	no	tetraploid	11.1688	no	1	no	USA: Idaho: Castle Rocks State Park	42.1248	-113.661
C3_05	ID:195034	SAMN33705089	ssp. wyomingensis (southern lineage)	yes	yes	no	tetraploid	11.976	no	1	no	USA: Idaho: Castle Rocks State Park	42.1248	-113.661
C3_06	ID:195035	SAMN33705090	ssp. wyomingensis (southern lineage)	yes	yes	no	tetraploid	10.4629	yes	2	no	USA: Idaho: Castle Rocks State Park	42.1248	-113.661
C3_07	ID:195036	SAMN33705091	ssp. wyomingensis (southern lineage)	yes	yes	no	tetraploid	10.4629	yes	2	no	USA: Idaho: Castle Rocks State Park	42.1248	-113.661
C3_08	ID:195037	SAMN33705092	ssp. wyomingensis (southern lineage)	yes	yes	no	tetraploid	10.4276	yes	2	no	USA: Idaho: Castle Rocks State Park	42.1248	-113.661
C3_09	not_collected	SAMN33705093	ssp. wyomingensis (southern lineage)	yes	yes	no	tetraploid	10.4276	yes	2	no	USA: Idaho: Castle Rocks State Park	42.1248	-113.661
C3_10	ID:195038	SAMN33705094	ssp. wyomingensis (northern lineage)	yes	yes	no	tetraploid	11.173	yes	2	no	USA: Idaho: Castle Rocks State Park	42.1248	-113.661
C3_11	ID:195039	SAMN33705095	ssp. wyomingensis (northern lineage)	yes	yes	no	tetraploid	11.173	yes	2	no	USA: Idaho: Castle Rocks State Park	42.1248	-113.661
C3_12	ID:195040	SAMN33705096	ssp. wyomingensis (southern lineage)	yes	yes	no	tetraploid	10.5506	yes	2	no	USA: Idaho: Castle Rocks State Park	42.1248	-113.661
C3_13	ID:195041	SAMN33705097	ssp. wyomingensis (northern lineage)	yes	yes	no	tetraploid	10.5506	yes	2	no	USA: Idaho: Castle Rocks State Park	42.1248	-113.661
C3_14	ID:195042	SAMN33705098	ssp. wyomingensis (northern lineage)	yes	yes	no	tetraploid	11.7587	yes	2	no	USA: Idaho: Castle Rocks State Park	42.1248	-113.661
C3_15	ID:195043	SAMN33705099	ssp. wyomingensis (northern lineage)	yes	yes	no	tetraploid	11.7587	yes	2	no	USA: Idaho: Castle Rocks State Park	42.1248	-113.661
C3_16	ID:195044	SAMN33705100	ssp. wyomingensis (southern lineage)	yes	yes	no	tetraploid	10.134	yes	2	no	USA: Idaho: Castle Rocks State Park	42.1248	-113.661
C3_17	ID:195045	SAMN33705101	ssp. wyomingensis (northern lineage)	yes	yes	no	tetraploid	10.134	yes	2	no	USA: Idaho: Castle Rocks State Park	42.1248	-113.661
C3_18	ID:195046	SAMN33705102	ssp. wyomingensis (northern lineage)	yes	yes	no	tetraploid	10.6495	yes	2	no	USA: Idaho: Castle Rocks State Park	42.1248	-113.661
C3_19	ID:195047	SAMN33705103	ssp. tridentata	yes	yes	no	diploid	6.17265	no	1	no	USA: Idaho: Castle Rocks State Park	42.1248	-113.661
C3_20	ID:195048	SAMN33705104	ssp. wyomingensis (northern lineage)	yes	yes	no	tetraploid	10.6495	yes	2	no	USA: Idaho: Castle Rocks State Park	42.1248	-113.661
C4_01	ID:195049	SAMN33705105	ssp. wyomingensis (northern lineage)	yes	yes	no	tetraploid	12.7112	no	1	no	USA: Idaho: Castle Rocks State Park	42.0839	-113.636
C4_02	ID:195050	SAMN33705106	ssp. wyomingensis (northern lineage)	yes	yes	no	tetraploid	12.2509	no	1	no	USA: Idaho: Castle Rocks State Park	42.0839	-113.636
C4_03	ID:195051	SAMN33705107	ssp. wyomingensis (northern lineage)	yes	yes	no	tetraploid	12.8285	no	1	no	USA: Idaho: Castle Rocks State Park	42.0839	-113.636
C4_04	ID:195052	SAMN33705108	ssp. wyomingensis (northern lineage)	yes	yes	no	tetraploid	11.7031	no	1	no	USA: Idaho: Castle Rocks State Park	42.0839	-113.636
C4_05	ID:195053	SAMN33705109	ssp. wyomingensis (northern lineage)	yes	yes	no	tetraploid	12.4813	no	1	no	USA: Idaho: Castle Rocks State Park	42.0839	-113.636
C4_06	ID:195054	SAMN33705110	ssp. wyomingensis (northern lineage)	yes	yes	no	tetraploid	10.3968	yes	2	no	USA: Idaho: Castle Rocks State Park	42.0839	-113.636
C4_07	ID:195055	SAMN33705111	ssp. wyomingensis (northern lineage)	yes	yes	no	tetraploid	10.3968	yes	2	no	USA: Idaho: Castle Rocks State Park	42.0839	-113.636
C4_08	ID:195056	SAMN33705112	unknown	excluded	excluded	excluded	inconclusive	inconclusive	no		no	USA: Idaho: Castle Rocks State Park	42.0839	-113.636
C4_09	ID:195057	SAMN33705113	ssp. wyomingensis (northern lineage)	yes	yes	no	tetraploid	10.5687	no	1	no	USA: Idaho: Castle Rocks State Park	42.0839	-113.636
C4_09_rep	ID:195057	SAMN33705114	ssp. wyomingensis (northern lineage)	yes	yes	no	tetraploid	10.5687	no	1	yes	USA: Idaho: Castle Rocks State Park	42.0839	-113.636
C4_10	ID:195058	SAMN33705115	ssp. wyomingensis (northern lineage)	yes	yes	no	tetraploid	10.3573	yes	4	no	USA: Idaho: Castle Rocks State Park	42.0839	-113.636
C4_11	ID:195059	SAMN33705116	ssp. wyomingensis (northern lineage)	yes	yes	no	tetraploid	10.3573	yes	4	no	USA: Idaho: Castle Rocks State Park	42.0839	-113.636
C4_12	ID:195060	SAMN33705117	ssp. wyomingensis (northern lineage)	yes	yes	no	tetraploid	10.3573	yes	4	no	USA: Idaho: Castle Rocks State Park	42.0839	-113.636
C4_13	ID:195061	SAMN33705118	ssp. wyomingensis (northern lineage)	yes	yes	no	tetraploid	10.3573	yes	4	no	USA: Idaho: Castle Rocks State Park	42.0839	-113.636
C4_14	ID:195062	SAMN33705119	ssp. wyomingensis (northern lineage)	yes	yes	no	tetraploid	10.0397	yes	3	no	USA: Idaho: Castle Rocks State Park	42.0839	-113.636
C4_15	ID:195063	SAMN33705120	ssp. wyomingensis (northern lineage)	yes	yes	no	tetraploid	10.0397	yes	3	no	USA: Idaho: Castle Rocks State Park	42.0839	-113.636
C4_16	ID:195064	SAMN33705121	ssp. wyomingensis (southern lineage)	yes	yes	no	tetraploid	10.0397	yes	3	no	USA: Idaho: Castle Rocks State Park	42.0839	-113.636
C4_17	ID:195065	SAMN33705122	ssp. wyomingensis (northern lineage)	yes	yes	no	tetraploid	11.4447	yes	2	no	USA: Idaho: Castle Rocks State Park	42.0839	-113.636
C4_18	ID:195066	SAMN33705123	ssp. wyomingensis (northern lineage)	yes	yes	no	tetraploid	11.4447	yes	2	no	USA: Idaho: Castle Rocks State Park	42.0839	-113.636
C4_19	ID:195067	SAMN33705124	ssp. wyomingensis (northern lineage)	yes	yes	no	tetraploid	11.3018	yes	2	no	USA: Idaho: Castle Rocks State Park	42.0839	-113.636
C4_20	ID:195068	SAMN33705125	ssp. wyomingensis (northern lineage)	yes	yes	no	tetraploid	11.3018	yes	2	no	USA: Idaho: Castle Rocks State Park	42.0839	-113.636
L0_01	ID:195069	SAMN33705126	ssp. vaseyana	yes	yes	no	diploid	6.17942	no	1	no	USA: Idaho: Leadore, southwest of Bannock Pass	44.7852	-113.351
L0_02	ID:195070	SAMN33705127	ssp. vaseyana	yes	yes	no	diploid	7.43763	no	1	no	USA: Idaho: Leadore, southwest of Bannock Pass	44.7852	-113.351
L0_03	ID:195071	SAMN33705128	ssp. vaseyana	yes	yes	no	diploid	7.54937	no	1	no	USA: Idaho: Leadore, southwest of Bannock Pass	44.7852	-113.351
L0_04	ID:195072	SAMN33705129	ssp. vaseyana	yes	yes	no	diploid	5.45301	no	1	no	USA: Idaho: Leadore, southwest of Bannock Pass	44.7852	-113.351
L0_05	ID:195073	SAMN33705130	ssp. vaseyana	yes	yes	no	diploid	7.00569	no	1	no	USA: Idaho: Leadore, southwest of Bannock Pass	44.7852	-113.351
L0_06	not_collected	SAMN33705131	ssp. vaseyana	yes	yes	no	diploid	7.45877	no	1	no	USA: Idaho: Leadore, southwest of Bannock Pass	44.7852	-113.351
L0_07	not_collected	SAMN33705132	ssp. vaseyana	yes	yes	no	diploid	6.93548	no	1	no	USA: Idaho: Leadore, southwest of Bannock Pass	44.7852	-113.351
L0_08	not_collected	SAMN33705133	ssp. vaseyana	yes	yes	no	diploid	5.85805	no	1	no	USA: Idaho: Leadore, southwest of Bannock Pass	44.7852	-113.351
L0_09	not_collected	SAMN33705134	ssp. vaseyana	yes	yes	no	diploid	6.58511	no	1	no	USA: Idaho: Leadore, southwest of Bannock Pass	44.7852	-113.351
L0_10	not_collected	SAMN33705135	ssp. vaseyana	yes	yes	no	diploid	7.55331	no	1	no	USA: Idaho: Leadore, southwest of Bannock Pass	44.7852	-113.351
L0_11	not_collected	SAMN33705136	ssp. vaseyana	yes	yes	no	diploid	6.97047	yes	2	no	USA: Idaho: Leadore, southwest of Bannock Pass	44.7852	-113.351
L0_12	not_collected	SAMN33705137	ssp. vaseyana	yes	yes	no	diploid	6.97047	yes	2	no	USA: Idaho: Leadore, southwest of Bannock Pass	44.7852	-113.351
L0_13	not_collected	SAMN33705138	ssp. vaseyana	yes	yes	no	diploid	5.1925	yes	2	no	USA: Idaho: Leadore, southwest of Bannock Pass	44.7852	-113.351
L0_14	not_collected	SAMN33705139	ssp. vaseyana	yes	yes	no	diploid	5.1925	yes	2	no	USA: Idaho: Leadore, southwest of Bannock Pass	44.7852	-113.351
L0_15	not_collected	SAMN33705140	ssp. vaseyana	yes	yes	no	diploid	6.17708	yes	2	no	USA: Idaho: Leadore, southwest of Bannock Pass	44.7852	-113.351
L0_16	not_collected	SAMN33705141	ssp. vaseyana	yes	yes	no	diploid	6.17708	yes	2	no	USA: Idaho: Leadore, southwest of Bannock Pass	44.7852	-113.351
L0_17	not_collected	SAMN33705142	ssp. vaseyana	yes	yes	no	diploid	7.02825	yes	2	no	USA: Idaho: Leadore, southwest of Bannock Pass	44.7852	-113.351
L0_18	not_collected	SAMN33705143	ssp. vaseyana	yes	yes	no	diploid	7.02825	yes	2	no	USA: Idaho: Leadore, southwest of Bannock Pass	44.7852	-113.351
L0_19	not_collected	SAMN33705144	ssp. vaseyana	yes	yes	no	diploid		yes	2	no	USA: Idaho: Leadore, southwest of Bannock Pass	44.7852	-113.351
L0_20	not_collected	SAMN33705145	ssp. vaseyana	yes	yes	no	diploid		yes	2	no	USA: Idaho: Leadore, southwest of Bannock Pass	44.7852	-113.351
L1_01	ID:195074	SAMN33705146	ssp. wyomingensis (northern lineage)	yes	yes	yes	tetraploid	11.0341	no	1	no	USA: Idaho: Leadore, along State Highway 29 towards Bannock Pass	44.733	-113.278
L1_02	ID:195075	SAMN33705147	ssp. vaseyana	yes	yes	no	diploid	6.70554	no	1	no	USA: Idaho: Leadore, along State Highway 29 towards Bannock Pass	44.733	-113.278
L1_03	ID:195076	SAMN33705148	ssp. wyomingensis (northern lineage)	yes	yes	yes	tetraploid	11.3409	no	1	no	USA: Idaho: Leadore, along State Highway 29 towards Bannock Pass	44.733	-113.278
L1_04	ID:195077	SAMN33705149	ssp. vaseyana	yes	yes	no	diploid	6.2312	no	1	no	USA: Idaho: Leadore, along State Highway 29 towards Bannock Pass	44.733	-113.278
L1_05	ID:195078	SAMN33705150	ssp. vaseyana	yes	yes	no	diploid	6.30168	no	1	no	USA: Idaho: Leadore, along State Highway 29 towards Bannock Pass	44.733	-113.278
L1_06	ID:195079	SAMN33705151	ssp. wyomingensis (northern lineage)	yes	yes	yes	tetraploid	11.8339	yes	2	no	USA: Idaho: Leadore, along State Highway 29 towards Bannock Pass	44.733	-113.278
L1_07	ID:195080	SAMN33705152	ssp. wyomingensis (northern lineage)	yes	yes	yes	tetraploid	11.8339	yes	2	no	USA: Idaho: Leadore, along State Highway 29 towards Bannock Pass	44.733	-113.278
L1_08	ID:195081	SAMN33705153	ssp. wyomingensis (northern lineage)	yes	yes	yes	tetraploid	12.7652	no	1	no	USA: Idaho: Leadore, along State Highway 29 towards Bannock Pass	44.733	-113.278
L1_09	ID:195082	SAMN33705154	ssp. vaseyana	yes	yes	no	diploid	6.08314	no	1	no	USA: Idaho: Leadore, along State Highway 29 towards Bannock Pass	44.733	-113.278
L1_10	ID:195083	SAMN33705155	ssp. wyomingensis (northern lineage)	yes	yes	yes	tetraploid	12.8002	no	1	no	USA: Idaho: Leadore, along State Highway 29 towards Bannock Pass	44.733	-113.278
L1_11	ID:195084	SAMN33705156	ssp. vaseyana	yes	yes	no	diploid	6.17489	no	1	no	USA: Idaho: Leadore, along State Highway 29 towards Bannock Pass	44.733	-113.278
L1_12	ID:195085	SAMN33705157	ssp. wyomingensis (northern lineage)	yes	yes	yes	tetraploid	12.0585	no	1	no	USA: Idaho: Leadore, along State Highway 29 towards Bannock Pass	44.733	-113.278
L1_13	ID:195086	SAMN33705158	ssp. vaseyana	yes	yes	no	diploid	6.18895	no	1	no	USA: Idaho: Leadore, along State Highway 29 towards Bannock Pass	44.733	-113.278
L1_14	not_collected	SAMN33705159	ssp. vaseyana	yes	yes	no	diploid	6.8634	yes	2	no	USA: Idaho: Leadore, along State Highway 29 towards Bannock Pass	44.733	-113.278
L1_15	ID:195087	SAMN33705160	ssp. vaseyana	yes	yes	no	diploid	6.8634	yes	2	no	USA: Idaho: Leadore, along State Highway 29 towards Bannock Pass	44.733	-113.278
L1_16	ID:195088	SAMN33705161	ssp. wyomingensis (northern lineage)	yes	yes	yes	tetraploid	10.8195	yes	2	no	USA: Idaho: Leadore, along State Highway 29 towards Bannock Pass	44.733	-113.278
L1_17	ID:195089	SAMN33705162	ssp. wyomingensis (northern lineage)	yes	yes	yes	tetraploid	10.8195	yes	2	no	USA: Idaho: Leadore, along State Highway 29 towards Bannock Pass	44.733	-113.278
L1_18	ID:195090	SAMN33705163	ssp. wyomingensis (northern lineage)	yes	yes	yes	tetraploid	11.4796	no	1	no	USA: Idaho: Leadore, along State Highway 29 towards Bannock Pass	44.733	-113.278
L1_19	not_collected	SAMN33705164	ssp. wyomingensis (northern lineage)	yes	yes	yes	tetraploid	11.6569	no	1	no	USA: Idaho: Leadore, along State Highway 29 towards Bannock Pass	44.733	-113.278
L1_20	ID:195091	SAMN33705165	ssp. wyomingensis (northern lineage)	yes	yes	yes	tetraploid	10.1569	yes	2	no	USA: Idaho: Leadore, along State Highway 29 towards Bannock Pass	44.733	-113.278
L2_01	ID:195092	SAMN33705166	ssp. wyomingensis (northern lineage)	yes	yes	yes	tetraploid	12.9004	no	1	no	USA: Idaho: Leadore, "Cedar Gulch" east of town	44.7047	-113.285
L2_02	ID:195093	SAMN33705167	ssp. wyomingensis (northern lineage)	yes	yes	yes	tetraploid	12.047	no	1	no	USA: Idaho: Leadore, "Cedar Gulch" east of town	44.7047	-113.285
L2_03	ID:195094	SAMN33705168	ssp. wyomingensis (northern lineage)	yes	yes	yes	tetraploid	10.8082	no	1	no	USA: Idaho: Leadore, "Cedar Gulch" east of town	44.7047	-113.285
L2_04	ID:195095	SAMN33705169	ssp. wyomingensis (northern lineage)	yes	yes	yes	tetraploid	13.2882	no	1	no	USA: Idaho: Leadore, "Cedar Gulch" east of town	44.7047	-113.285
L2_05	ID:195096	SAMN33705170	ssp. wyomingensis (northern lineage)	yes	yes	yes	tetraploid	14.2361	no	1	no	USA: Idaho: Leadore, "Cedar Gulch" east of town	44.7047	-113.285
L2_06	ID:195097	SAMN33705171	ssp. wyomingensis (northern lineage)	yes	yes	yes	tetraploid	12.269	yes	2	no	USA: Idaho: Leadore, "Cedar Gulch" east of town	44.7047	-113.285
L2_07	ID:195098	SAMN33705172	ssp. wyomingensis (northern lineage)	yes	yes	yes	tetraploid	12.0294	no	1	no	USA: Idaho: Leadore, "Cedar Gulch" east of town	44.7047	-113.285
L2_08	ID:195099	SAMN33705173	ssp. wyomingensis (northern lineage)	yes	yes	yes	tetraploid	12.269	yes	2	no	USA: Idaho: Leadore, "Cedar Gulch" east of town	44.7047	-113.285
L2_09	ID:195100	SAMN33705174	ssp. wyomingensis (northern lineage)	yes	yes	yes	tetraploid	12.1164	yes	2	no	USA: Idaho: Leadore, "Cedar Gulch" east of town	44.7047	-113.285
L2_10	ID:195101	SAMN33705175	ssp. wyomingensis (northern lineage)	yes	yes	yes	tetraploid	12.1164	yes	2	no	USA: Idaho: Leadore, "Cedar Gulch" east of town	44.7047	-113.285
L2_11	ID:195102	SAMN33705176	ssp. wyomingensis (northern lineage)	yes	yes	yes	tetraploid	11.458	yes	2	no	USA: Idaho: Leadore, "Cedar Gulch" east of town	44.7047	-113.285
L2_12	ID:195103	SAMN33705177	ssp. wyomingensis (northern lineage)	yes	yes	yes	tetraploid	11.458	yes	2	no	USA: Idaho: Leadore, "Cedar Gulch" east of town	44.7047	-113.285
L2_13	not_collected	SAMN33705178	ssp. wyomingensis (northern lineage)	yes	yes	yes	tetraploid	13.082	yes	2	no	USA: Idaho: Leadore, "Cedar Gulch" east of town	44.7047	-113.285
L2_14	ID:195105	SAMN33705179	ssp. wyomingensis (northern lineage)	yes	yes	yes	tetraploid	13.082	yes	2	no	USA: Idaho: Leadore, "Cedar Gulch" east of town	44.7047	-113.285
L2_15	ID:195106	SAMN33705180	ssp. wyomingensis (northern lineage)	yes	yes	yes	tetraploid	11.2094	yes	2	no	USA: Idaho: Leadore, "Cedar Gulch" east of town	44.7047	-113.285
L2_16	ID:195107	SAMN33705181	ssp. wyomingensis (northern lineage)	yes	yes	yes	tetraploid	11.2094	yes	2	no	USA: Idaho: Leadore, "Cedar Gulch" east of town	44.7047	-113.285
L2_17	ID:195108	SAMN33705182	ssp. wyomingensis (northern lineage)	yes	yes	yes	tetraploid	12.6027	yes	2	no	USA: Idaho: Leadore, "Cedar Gulch" east of town	44.7047	-113.285
L2_18	ID:195109	SAMN33705183	ssp. wyomingensis (northern lineage)	yes	yes	yes	tetraploid	12.6027	yes	2	no	USA: Idaho: Leadore, "Cedar Gulch" east of town	44.7047	-113.285
L2_19	ID:195110	SAMN33705184	ssp. wyomingensis (northern lineage)	yes	yes	yes	tetraploid	11.6663	yes	2	no	USA: Idaho: Leadore, "Cedar Gulch" east of town	44.7047	-113.285
L2_20	ID:195111	SAMN33705185	ssp. wyomingensis (northern lineage)	yes	yes	yes	tetraploid	11.6663	yes	2	no	USA: Idaho: Leadore, "Cedar Gulch" east of town	44.7047	-113.285
L3_01	ID:195112	SAMN33705186	ssp. wyomingensis (northern lineage)	yes	yes	yes	tetraploid	11.8405	no	1	no	USA: Idaho: Leadore, "Cedar Gulch" east of town	44.7006	-113.283
L3_02	ID:195113	SAMN33705187	ssp. wyomingensis (northern lineage)	yes	yes	yes	tetraploid	11.9432	no	1	no	USA: Idaho: Leadore, "Cedar Gulch" east of town	44.7006	-113.283
L3_03	ID:195114	SAMN33705188	ssp. wyomingensis (northern lineage)	yes	yes	yes	tetraploid	12.0994	no	1	no	USA: Idaho: Leadore, "Cedar Gulch" east of town	44.7006	-113.283
L3_04	ID:195115	SAMN33705189	ssp. wyomingensis (northern lineage)	yes	yes	yes	tetraploid	11.8955	no	1	no	USA: Idaho: Leadore, "Cedar Gulch" east of town	44.7006	-113.283
L3_05	ID:195116	SAMN33705190	ssp. wyomingensis (northern lineage)	yes	yes	yes	tetraploid	10.9384	no	1	no	USA: Idaho: Leadore, "Cedar Gulch" east of town	44.7006	-113.283
L3_06	ID:195117	SAMN33705191	ssp. wyomingensis (northern lineage)	yes	yes	yes	tetraploid	10.8153	no	1	no	USA: Idaho: Leadore, "Cedar Gulch" east of town	44.7006	-113.283
L3_07	ID:195118	SAMN33705192	ssp. wyomingensis (northern lineage)	yes	yes	yes	tetraploid	11.1932	yes	2	no	USA: Idaho: Leadore, "Cedar Gulch" east of town	44.7006	-113.283
L3_08	ID:195119	SAMN33705193	ssp. wyomingensis (northern lineage)	yes	yes	yes	tetraploid	11.1932	yes	2	no	USA: Idaho: Leadore, "Cedar Gulch" east of town	44.7006	-113.283
L3_09	ID:195120	SAMN33705194	ssp. wyomingensis (northern lineage)	yes	yes	yes	tetraploid	11.3026	yes	2	no	USA: Idaho: Leadore, "Cedar Gulch" east of town	44.7006	-113.283
L3_10	ID:195121	SAMN33705195	ssp. wyomingensis (northern lineage)	yes	yes	yes	tetraploid	11.3026	yes	2	no	USA: Idaho: Leadore, "Cedar Gulch" east of town	44.7006	-113.283
L3_11	ID:195122	SAMN33705196	ssp. wyomingensis (northern lineage)	yes	yes	yes	tetraploid	10.4173	yes	2	no	USA: Idaho: Leadore, "Cedar Gulch" east of town	44.7006	-113.283
L3_12	ID:195123	SAMN33705197	ssp. wyomingensis (northern lineage)	yes	yes	yes	tetraploid	10.4173	yes	2	no	USA: Idaho: Leadore, "Cedar Gulch" east of town	44.7006	-113.283
L3_13	ID:195124	SAMN33705198	ssp. wyomingensis (northern lineage)	yes	yes	yes	tetraploid	12.1251	yes	2	no	USA: Idaho: Leadore, "Cedar Gulch" east of town	44.7006	-113.283
L3_14	not_collected	SAMN33705199	ssp. wyomingensis (northern lineage)	yes	yes	yes	tetraploid	12.1251	yes	2	no	USA: Idaho: Leadore, "Cedar Gulch" east of town	44.7006	-113.283
L3_15	ID:195126	SAMN33705200	ssp. wyomingensis (northern lineage)	yes	yes	yes	tetraploid	10.2644	yes	2	no	USA: Idaho: Leadore, "Cedar Gulch" east of town	44.7006	-113.283
L3_16	ID:195127	SAMN33705201	ssp. wyomingensis (northern lineage)	yes	yes	yes	tetraploid	10.2644	yes	2	no	USA: Idaho: Leadore, "Cedar Gulch" east of town	44.7006	-113.283
L3_17	ID:195128	SAMN33705202	ssp. wyomingensis (northern lineage)	yes	yes	yes	tetraploid	11.2229	yes	2	no	USA: Idaho: Leadore, "Cedar Gulch" east of town	44.7006	-113.283
L3_18	ID:195129	SAMN33705203	ssp. wyomingensis (northern lineage)	yes	yes	yes	tetraploid	11.2229	yes	2	no	USA: Idaho: Leadore, "Cedar Gulch" east of town	44.7006	-113.283
L3_19	not_collected	SAMN33705204	ssp. wyomingensis (northern lineage)	yes	yes	yes	tetraploid	12.8016	no	1	no	USA: Idaho: Leadore, "Cedar Gulch" east of town	44.7006	-113.283
L3_20	ID:195131	SAMN33705205	ssp. wyomingensis (northern lineage)	yes	yes	yes	tetraploid	10.2418	no	1	no	USA: Idaho: Leadore, "Cedar Gulch" east of town	44.7006	-113.283
L4_01	ID:195132	SAMN33705206	ssp. wyomingensis (northern lineage)	yes	yes	yes	tetraploid	10.3865	no	1	no	USA: Idaho: Leadore, "Cedar Gulch" east of town	44.6847	-113.283
L4_01_rep	ID:195132	SAMN33705207	ssp. wyomingensis (northern lineage)	yes	yes	yes	tetraploid	10.3865	no	1	yes	USA: Idaho: Leadore, "Cedar Gulch" east of town	44.6847	-113.283
L4_02	ID:195133	SAMN33705208	ssp. wyomingensis (northern lineage)	yes	yes	yes	tetraploid	10.357	no	1	no	USA: Idaho: Leadore, "Cedar Gulch" east of town	44.6847	-113.283
L4_02_rep	ID:195133	SAMN33705209	ssp. wyomingensis (northern lineage)	yes	yes	yes	tetraploid	10.357	no	1	yes	USA: Idaho: Leadore, "Cedar Gulch" east of town	44.6847	-113.283
L4_03	ID:195134	SAMN33705210	ssp. wyomingensis (northern lineage)	yes	yes	yes	tetraploid	11.5483	no	1	no	USA: Idaho: Leadore, "Cedar Gulch" east of town	44.6847	-113.283
L4_04	ID:195135	SAMN33705211	ssp. wyomingensis (northern lineage)	yes	yes	yes	tetraploid	10.5855	no	1	no	USA: Idaho: Leadore, "Cedar Gulch" east of town	44.6847	-113.283
L4_04_rep	ID:195135	SAMN33705212	ssp. wyomingensis (northern lineage)	yes	yes	yes	tetraploid	10.5855	no	1	yes	USA: Idaho: Leadore, "Cedar Gulch" east of town	44.6847	-113.283
L4_05	ID:195136	SAMN33705213	ssp. wyomingensis (northern lineage)	yes	yes	yes	tetraploid	10.8502	no	1	no	USA: Idaho: Leadore, "Cedar Gulch" east of town	44.6847	-113.283
L4_06	ID:195137	SAMN33705214	ssp. wyomingensis (northern lineage)	yes	yes	yes	tetraploid	12.044	yes	2	no	USA: Idaho: Leadore, "Cedar Gulch" east of town	44.6847	-113.283
L4_07	ID:195138	SAMN33705215	ssp. wyomingensis (northern lineage)	yes	yes	yes	tetraploid	12.044	yes	2	no	USA: Idaho: Leadore, "Cedar Gulch" east of town	44.6847	-113.283
L4_08	ID:195139	SAMN33705216	ssp. wyomingensis (northern lineage)	yes	yes	yes	tetraploid	10.3828	yes	2	no	USA: Idaho: Leadore, "Cedar Gulch" east of town	44.6847	-113.283
L4_09	ID:195140	SAMN33705217	ssp. wyomingensis (northern lineage)	yes	yes	yes	tetraploid	10.3828	yes	2	no	USA: Idaho: Leadore, "Cedar Gulch" east of town	44.6847	-113.283
L4_10	ID:195141	SAMN33705218	ssp. wyomingensis (northern lineage)	yes	yes	yes	tetraploid	10.9315	yes	2	no	USA: Idaho: Leadore, "Cedar Gulch" east of town	44.6847	-113.283
L4_11	ID:195142	SAMN33705219	ssp. wyomingensis (northern lineage)	yes	yes	yes	tetraploid	10.9315	yes	2	no	USA: Idaho: Leadore, "Cedar Gulch" east of town	44.6847	-113.283
L4_12	ID:195143	SAMN33705220	ssp. wyomingensis (northern lineage)	yes	yes	yes	tetraploid	8.90657	yes	2	no	USA: Idaho: Leadore, "Cedar Gulch" east of town	44.6847	-113.283
L4_13	ID:195144	SAMN33705221	ssp. wyomingensis (northern lineage)	yes	yes	yes	tetraploid	8.90657	yes	2	no	USA: Idaho: Leadore, "Cedar Gulch" east of town	44.6847	-113.283
L4_14	ID:195145	SAMN33705222	ssp. wyomingensis (northern lineage)	yes	yes	yes	tetraploid	11.0732	yes	2	no	USA: Idaho: Leadore, "Cedar Gulch" east of town	44.6847	-113.283
L4_15	not_collected	SAMN33705223	ssp. wyomingensis (northern lineage)	yes	yes	yes	tetraploid	11.0732	yes	2	no	USA: Idaho: Leadore, "Cedar Gulch" east of town	44.6847	-113.283
L4_16	ID:195146	SAMN33705224	ssp. wyomingensis (northern lineage)	yes	yes	yes	tetraploid	10.1034	yes	2	no	USA: Idaho: Leadore, "Cedar Gulch" east of town	44.6847	-113.283
L4_17	ID:195147	SAMN33705225	ssp. wyomingensis (northern lineage)	yes	yes	yes	tetraploid	10.1034	yes	2	no	USA: Idaho: Leadore, "Cedar Gulch" east of town	44.6847	-113.283
L4_18	ID:195148	SAMN33705226	ssp. wyomingensis (northern lineage)	yes	yes	yes	tetraploid	8.6684	yes	3	no	USA: Idaho: Leadore, "Cedar Gulch" east of town	44.6847	-113.283
L4_19	ID:195149	SAMN33705227	ssp. wyomingensis (northern lineage)	yes	yes	yes	tetraploid	8.6684	yes	3	no	USA: Idaho: Leadore, "Cedar Gulch" east of town	44.6847	-113.283
L4_20	ID:195150	SAMN33705228	ssp. wyomingensis (northern lineage)	yes	yes	yes	tetraploid	8.6684	yes	3	no	USA: Idaho: Leadore, "Cedar Gulch" east of town	44.6847	-113.283
O1_01	ID:195151	SAMN33705229	unknown	excluded	excluded	excluded	inconclusive	inconclusive	no		no	USA: Oregon: Baker City: Big Lookout Mountain near summit	44.6043	-117.27
O1_02	ID:195152	SAMN33705230	ssp. vaseyana	yes	yes	no	diploid	7.31132	no	1	no	USA: Oregon: Baker City: Big Lookout Mountain near summit	44.6043	-117.27
O1_03	ID:195153	SAMN33705231	ssp. vaseyana	yes	yes	no	diploid	7.46083	no	1	no	USA: Oregon: Baker City: Big Lookout Mountain near summit	44.6043	-117.27
O1_04	ID:195154	SAMN33705232	ssp. vaseyana	yes	yes	no	diploid	6.93423	no	1	no	USA: Oregon: Baker City: Big Lookout Mountain near summit	44.6043	-117.27
O1_05	ID:195155	SAMN33705233	ssp. vaseyana	yes	yes	no	diploid	7.3885	no	1	no	USA: Oregon: Baker City: Big Lookout Mountain near summit	44.6043	-117.27
O1_06	ID:195156	SAMN33705234	ssp. vaseyana	yes	yes	no	diploid	7.37972	yes	2	no	USA: Oregon: Baker City: Big Lookout Mountain near summit	44.6043	-117.27
O1_07	ID:195157	SAMN33705235	ssp. vaseyana	yes	yes	no	diploid	7.37972	yes	2	no	USA: Oregon: Baker City: Big Lookout Mountain near summit	44.6043	-117.27
O1_08	ID:195158	SAMN33705236	ssp. vaseyana	yes	yes	no	diploid	7.3693	yes	2	no	USA: Oregon: Baker City: Big Lookout Mountain near summit	44.6043	-117.27
O1_09	ID:195159	SAMN33705237	ssp. vaseyana	yes	yes	no	diploid	7.3693	yes	2	no	USA: Oregon: Baker City: Big Lookout Mountain near summit	44.6043	-117.27
O1_10	ID:195160	SAMN33705238	ssp. vaseyana	yes	yes	no	diploid	7.63802	yes	2	no	USA: Oregon: Baker City: Big Lookout Mountain near summit	44.6043	-117.27
O1_11	ID:195161	SAMN33705239	ssp. wyomingensis (northern lineage)	yes	yes	no	diploid	7.63802	yes	2	no	USA: Oregon: Baker City: Big Lookout Mountain near summit	44.6043	-117.27
O1_12	ID:195162	SAMN33705240	ssp. vaseyana	yes	yes	no	diploid	7.39846	yes	2	no	USA: Oregon: Baker City: Big Lookout Mountain near summit	44.6043	-117.27
O1_13	ID:195163	SAMN33705241	ssp. vaseyana	yes	yes	no	diploid	7.39846	yes	2	no	USA: Oregon: Baker City: Big Lookout Mountain near summit	44.6043	-117.27
O1_14	ID:195164	SAMN33705242	ssp. vaseyana	yes	yes	no	diploid	6.87791	yes	2	no	USA: Oregon: Baker City: Big Lookout Mountain near summit	44.6043	-117.27
O1_15	ID:195165	SAMN33705243	ssp. vaseyana	yes	yes	no	diploid	6.87791	yes	2	no	USA: Oregon: Baker City: Big Lookout Mountain near summit	44.6043	-117.27
O1_16	ID:195166	SAMN33705244	ssp. vaseyana	yes	yes	no	diploid	7.0234	yes	2	no	USA: Oregon: Baker City: Big Lookout Mountain near summit	44.6043	-117.27
O1_17	ID:195167	SAMN33705245	ssp. vaseyana	yes	yes	no	diploid	7.0234	yes	2	no	USA: Oregon: Baker City: Big Lookout Mountain near summit	44.6043	-117.27
O1_18	ID:195168	SAMN33705246	ssp. vaseyana	yes	yes	no	diploid	6.86962	yes	2	no	USA: Oregon: Baker City: Big Lookout Mountain near summit	44.6043	-117.27
O1_19	ID:195169	SAMN33705247	ssp. vaseyana	yes	yes	no	diploid	6.86962	yes	2	no	USA: Oregon: Baker City: Big Lookout Mountain near summit	44.6043	-117.27
O1_20	ID:195170	SAMN33705248	ssp. vaseyana	yes	yes	no	diploid	7.49575	no	1	no	USA: Oregon: Baker City: Big Lookout Mountain near summit	44.6043	-117.27
O2_01	ID:195171	SAMN33705249	ssp. vaseyana	yes	yes	no	diploid	6.58168	no	1	no	USA: Oregon: Baker City: halfway between I84 exit 338 and Big Lookout Mountain summit	44.6043	-117.27
O2_02	ID:195172	SAMN33705250	ssp. vaseyana	yes	yes	no	diploid	5.92319	no	1	no	USA: Oregon: Baker City: halfway between I84 exit 338 and Big Lookout Mountain summit	44.6043	-117.27
O2_03	ID:195173	SAMN33705251	ssp. vaseyana	excluded	excluded	excluded	inconclusive	inconclusive	excluded	1	no	USA: Oregon: Baker City: halfway between I84 exit 338 and Big Lookout Mountain summit	44.6043	-117.27
O2_04	ID:195174	SAMN33705252	ssp. vaseyana	yes	yes	no	diploid	7.03851	no	1	no	USA: Oregon: Baker City: halfway between I84 exit 338 and Big Lookout Mountain summit	44.6043	-117.27
O2_05	ID:195175	SAMN33705253	ssp. vaseyana	yes	yes	no	diploid	7.38341	no	1	no	USA: Oregon: Baker City: halfway between I84 exit 338 and Big Lookout Mountain summit	44.6043	-117.27
O2_05_rep	ID:195175	SAMN33705254	ssp. vaseyana	yes	yes	no	diploid	7.38341	no	1	yes	USA: Oregon: Baker City: halfway between I84 exit 338 and Big Lookout Mountain summit	44.6043	-117.27
O2_06	ID:195176	SAMN33705255	ssp. vaseyana	yes	yes	no	diploid	6.22008	yes	2	no	USA: Oregon: Baker City: halfway between I84 exit 338 and Big Lookout Mountain summit	44.6043	-117.27
O2_07	ID:195177	SAMN33705256	ssp. vaseyana	yes	yes	no	diploid	6.22008	yes	2	no	USA: Oregon: Baker City: halfway between I84 exit 338 and Big Lookout Mountain summit	44.6043	-117.27
O2_08	ID:195178	SAMN33705257	ssp. vaseyana	yes	yes	no	diploid	6.16635	yes	2	no	USA: Oregon: Baker City: halfway between I84 exit 338 and Big Lookout Mountain summit	44.6043	-117.27
O2_09	ID:195179	SAMN33705258	ssp. vaseyana	yes	yes	no	diploid	6.16635	yes	2	no	USA: Oregon: Baker City: halfway between I84 exit 338 and Big Lookout Mountain summit	44.6043	-117.27
O2_10	ID:195180	SAMN33705259	ssp. vaseyana	yes	yes	no	diploid	4.82572	yes	2	no	USA: Oregon: Baker City: halfway between I84 exit 338 and Big Lookout Mountain summit	44.6043	-117.27
O2_11	ID:195181	SAMN33705260	ssp. vaseyana	yes	yes	no	diploid	4.82572	yes	2	no	USA: Oregon: Baker City: halfway between I84 exit 338 and Big Lookout Mountain summit	44.6043	-117.27
O2_12	ID:195182	SAMN33705261	ssp. vaseyana	yes	yes	no	diploid	6.25843	yes	2	no	USA: Oregon: Baker City: halfway between I84 exit 338 and Big Lookout Mountain summit	44.6043	-117.27
O2_13	ID:195183	SAMN33705262	ssp. vaseyana	yes	yes	no	diploid	6.25843	yes	2	no	USA: Oregon: Baker City: halfway between I84 exit 338 and Big Lookout Mountain summit	44.6043	-117.27
O2_14	ID:195184	SAMN33705263	ssp. vaseyana	yes	yes	no	diploid	5.72976	yes	2	no	USA: Oregon: Baker City: halfway between I84 exit 338 and Big Lookout Mountain summit	44.6043	-117.27
O2_15	ID:195185	SAMN33705264	ssp. vaseyana	yes	yes	no	diploid	5.72976	yes	2	no	USA: Oregon: Baker City: halfway between I84 exit 338 and Big Lookout Mountain summit	44.6043	-117.27
O2_16	ID:195186	SAMN33705265	ssp. vaseyana	yes	yes	no	diploid	6.65502	yes	2	no	USA: Oregon: Baker City: halfway between I84 exit 338 and Big Lookout Mountain summit	44.6043	-117.27
O2_17	ID:195187	SAMN33705266	ssp. vaseyana	yes	yes	no	diploid	6.65502	yes	2	no	USA: Oregon: Baker City: halfway between I84 exit 338 and Big Lookout Mountain summit	44.6043	-117.27
O2_18	ID:195188	SAMN33705267	ssp. vaseyana	yes	yes	no	diploid	6.18161	yes	2	no	USA: Oregon: Baker City: halfway between I84 exit 338 and Big Lookout Mountain summit	44.6043	-117.27
O2_19	ID:195189	SAMN33705268	ssp. vaseyana	yes	yes	no	diploid	6.18161	yes	2	no	USA: Oregon: Baker City: halfway between I84 exit 338 and Big Lookout Mountain summit	44.6043	-117.27
O2_20	ID:195190	SAMN33705269	ssp. vaseyana	yes	yes	no	diploid	5.82706	no	1	no	USA: Oregon: Baker City: halfway between I84 exit 338 and Big Lookout Mountain summit	44.6043	-117.27
O3_01	ID:195191	SAMN33705270	ssp. wyomingensis (northern lineage)	yes	yes	no	tetraploid	15.1846	no	1	no	USA: Oregon: Baker City: ~3.5 km northeast of I84 exit 338 up Big Lookout Mountain road	44.4854	-117.317
O3_02	ID:195192	SAMN33705271	ssp. wyomingensis (northern lineage)	yes	yes	no	tetraploid	15.1203	no	1	no	USA: Oregon: Baker City: ~3.5 km northeast of I84 exit 338 up Big Lookout Mountain road	44.4854	-117.317
O3_03	ID:195193	SAMN33705272	ssp. wyomingensis (northern lineage)	yes	yes	no	tetraploid	11.1574	no	1	no	USA: Oregon: Baker City: ~3.5 km northeast of I84 exit 338 up Big Lookout Mountain road	44.4854	-117.317
O3_03_rep	ID:195193	SAMN33705273	ssp. wyomingensis (northern lineage)	yes	yes	no	tetraploid	11.1574	no	1	yes	USA: Oregon: Baker City: ~3.5 km northeast of I84 exit 338 up Big Lookout Mountain road	44.4854	-117.317
O3_04	ID:195194	SAMN33705274	ssp. wyomingensis (northern lineage)	yes	yes	no	tetraploid	11.9018	no	1	no	USA: Oregon: Baker City: ~3.5 km northeast of I84 exit 338 up Big Lookout Mountain road	44.4854	-117.317
O3_05	ID:195195	SAMN33705275	ssp. wyomingensis (northern lineage)	yes	yes	no	tetraploid	14.4594	no	1	no	USA: Oregon: Baker City: ~3.5 km northeast of I84 exit 338 up Big Lookout Mountain road	44.4854	-117.317
O3_06	ID:195196	SAMN33705276	ssp. wyomingensis (northern lineage)	yes	yes	no	tetraploid	13.6295	no	1	no	USA: Oregon: Baker City: ~3.5 km northeast of I84 exit 338 up Big Lookout Mountain road	44.4854	-117.317
O3_07	ID:195197	SAMN33705277	ssp. wyomingensis (northern lineage)	yes	yes	no	tetraploid		no		no	USA: Oregon: Baker City: ~3.5 km northeast of I84 exit 338 up Big Lookout Mountain road	44.4854	-117.317
O3_08	ID:195198	SAMN33705278	ssp. wyomingensis (northern lineage)	yes	yes	no	tetraploid	13.5761	yes	2	no	USA: Oregon: Baker City: ~3.5 km northeast of I84 exit 338 up Big Lookout Mountain road	44.4854	-117.317
O3_09	ID:195199	SAMN33705279	ssp. wyomingensis (northern lineage)	yes	yes	no	tetraploid	13.5761	yes	2	no	USA: Oregon: Baker City: ~3.5 km northeast of I84 exit 338 up Big Lookout Mountain road	44.4854	-117.317
O3_10	ID:195200	SAMN33705280	ssp. wyomingensis (northern lineage)	yes	yes	no	tetraploid	14.8918	no	1	no	USA: Oregon: Baker City: ~3.5 km northeast of I84 exit 338 up Big Lookout Mountain road	44.4854	-117.317
O3_11	ID:195201	SAMN33705281	ssp. wyomingensis (northern lineage)	yes	yes	no	tetraploid	14.3178	yes	2	no	USA: Oregon: Baker City: ~3.5 km northeast of I84 exit 338 up Big Lookout Mountain road	44.4854	-117.317
O3_12	ID:195202	SAMN33705282	ssp. wyomingensis (northern lineage)	yes	yes	no	tetraploid	14.3178	yes	2	no	USA: Oregon: Baker City: ~3.5 km northeast of I84 exit 338 up Big Lookout Mountain road	44.4854	-117.317
O3_13	ID:195203	SAMN33705283	ssp. vaseyana	yes	yes	no	tetraploid	14.4776	yes	2	no	USA: Oregon: Baker City: ~3.5 km northeast of I84 exit 338 up Big Lookout Mountain road	44.4854	-117.317
O3_14	ID:195204	SAMN33705284	ssp. wyomingensis (northern lineage)	yes	yes	no	tetraploid	14.4776	yes	2	no	USA: Oregon: Baker City: ~3.5 km northeast of I84 exit 338 up Big Lookout Mountain road	44.4854	-117.317
O3_15	ID:195205	SAMN33705285	ssp. wyomingensis (northern lineage)	yes	yes	no	tetraploid	11.1652	yes	2	no	USA: Oregon: Baker City: ~3.5 km northeast of I84 exit 338 up Big Lookout Mountain road	44.4854	-117.317
O3_16	ID:195206	SAMN33705286	ssp. wyomingensis (northern lineage)	yes	yes	no	tetraploid	11.1652	yes	2	no	USA: Oregon: Baker City: ~3.5 km northeast of I84 exit 338 up Big Lookout Mountain road	44.4854	-117.317
O3_17	ID:195207	SAMN33705287	ssp. wyomingensis (northern lineage)	yes	yes	no	tetraploid	11.8836	yes	2	no	USA: Oregon: Baker City: ~3.5 km northeast of I84 exit 338 up Big Lookout Mountain road	44.4854	-117.317
O3_18	ID:195208	SAMN33705288	ssp. wyomingensis (northern lineage)	yes	yes	no	tetraploid	11.8836	yes	2	no	USA: Oregon: Baker City: ~3.5 km northeast of I84 exit 338 up Big Lookout Mountain road	44.4854	-117.317
O3_19	ID:195209	SAMN33705289	ssp. wyomingensis (northern lineage)	yes	yes	no	tetraploid	13.4473	yes	2	no	USA: Oregon: Baker City: ~3.5 km northeast of I84 exit 338 up Big Lookout Mountain road	44.4854	-117.317
O3_20	ID:195210	SAMN33705290	ssp. wyomingensis (northern lineage)	yes	yes	no	tetraploid	13.4473	yes	2	no	USA: Oregon: Baker City: ~3.5 km northeast of I84 exit 338 up Big Lookout Mountain road	44.4854	-117.317
O4_01	ID:195211	SAMN33705291	ssp. tridentata	yes	yes	no	diploid	6.32858	no	1	no	USA: Oregon: Baker City: ~1 km northeast of I84 exit 338 up Big Lookout Mountain road	44.4757	-117.335
O4_02	ID:195212	SAMN33705292	ssp. tridentata	yes	yes	no	diploid	6.65345	no	1	no	USA: Oregon: Baker City: ~1 km northeast of I84 exit 338 up Big Lookout Mountain road	44.4757	-117.335
O4_03	ID:195213	SAMN33705293	ssp. tridentata	yes	yes	no	diploid	6.53755	no	1	no	USA: Oregon: Baker City: ~1 km northeast of I84 exit 338 up Big Lookout Mountain road	44.4757	-117.335
O4_04	ID:195214	SAMN33705294	ssp. tridentata	yes	yes	no	diploid	6.91562	no	1	no	USA: Oregon: Baker City: ~1 km northeast of I84 exit 338 up Big Lookout Mountain road	44.4757	-117.335
O4_05	ID:195215	SAMN33705295	ssp. tridentata	yes	yes	no	diploid	6.81555	no	1	no	USA: Oregon: Baker City: ~1 km northeast of I84 exit 338 up Big Lookout Mountain road	44.4757	-117.335
O4_06	ID:195216	SAMN33705296	ssp. tridentata	yes	yes	no	diploid	7.03102	yes	2	no	USA: Oregon: Baker City: ~1 km northeast of I84 exit 338 up Big Lookout Mountain road	44.4757	-117.335
O4_07	ID:195217	SAMN33705297	ssp. tridentata	yes	yes	no	diploid	7.03102	yes	2	no	USA: Oregon: Baker City: ~1 km northeast of I84 exit 338 up Big Lookout Mountain road	44.4757	-117.335
O4_08	ID:195218	SAMN33705298	ssp. tridentata	yes	yes	no	diploid	6.18134	yes	2	no	USA: Oregon: Baker City: ~1 km northeast of I84 exit 338 up Big Lookout Mountain road	44.4757	-117.335
O4_09	ID:195219	SAMN33705299	ssp. tridentata	yes	yes	no	diploid	6.18134	yes	2	no	USA: Oregon: Baker City: ~1 km northeast of I84 exit 338 up Big Lookout Mountain road	44.4757	-117.335
O4_10	ID:195220	SAMN33705300	ssp. tridentata	yes	yes	no	diploid	5.86445	yes	2	no	USA: Oregon: Baker City: ~1 km northeast of I84 exit 338 up Big Lookout Mountain road	44.4757	-117.335
O4_11	ID:195221	SAMN33705301	ssp. tridentata	yes	yes	no	diploid	5.86445	yes	2	no	USA: Oregon: Baker City: ~1 km northeast of I84 exit 338 up Big Lookout Mountain road	44.4757	-117.335
O4_12	ID:195222	SAMN33705302	ssp. tridentata	yes	yes	no	diploid	6.65072	no	1	no	USA: Oregon: Baker City: ~1 km northeast of I84 exit 338 up Big Lookout Mountain road	44.4757	-117.335
O4_13	ID:195223	SAMN33705303	ssp. tridentata	yes	yes	no	diploid	6.00666	no	1	no	USA: Oregon: Baker City: ~1 km northeast of I84 exit 338 up Big Lookout Mountain road	44.4757	-117.335
O4_13_rep	ID:195223	SAMN33705304	ssp. tridentata	yes	yes	no	diploid	6.00666	no	1	yes	USA: Oregon: Baker City: ~1 km northeast of I84 exit 338 up Big Lookout Mountain road	44.4757	-117.335
O4_14	ID:195224	SAMN33705305	ssp. tridentata	yes	yes	no	diploid	6.30133	no	1	no	USA: Oregon: Baker City: ~1 km northeast of I84 exit 338 up Big Lookout Mountain road	44.4757	-117.335
O4_15	ID:195225	SAMN33705306	ssp. tridentata	yes	yes	no	diploid	6.82348	no	1	no	USA: Oregon: Baker City: ~1 km northeast of I84 exit 338 up Big Lookout Mountain road	44.4757	-117.335
O4_16	ID:195226	SAMN33705307	ssp. tridentata	yes	yes	no	diploid	4.91134	yes	2	no	USA: Oregon: Baker City: ~1 km northeast of I84 exit 338 up Big Lookout Mountain road	44.4757	-117.335
O4_17	ID:195227	SAMN33705308	ssp. tridentata	yes	yes	no	diploid	4.91134	yes	2	no	USA: Oregon: Baker City: ~1 km northeast of I84 exit 338 up Big Lookout Mountain road	44.4757	-117.335
O4_18	ID:195228	SAMN33705309	ssp. tridentata	yes	yes	no	diploid	5.85413	yes	2	no	USA: Oregon: Baker City: ~1 km northeast of I84 exit 338 up Big Lookout Mountain road	44.4757	-117.335
O4_19	ID:195229	SAMN33705310	ssp. tridentata	yes	yes	no	diploid	5.85413	yes	2	no	USA: Oregon: Baker City: ~1 km northeast of I84 exit 338 up Big Lookout Mountain road	44.4757	-117.335
O4_20	ID:195230	SAMN33705311	ssp. tridentata	yes	yes	no	diploid	6.87529	no	1	no	USA: Oregon: Baker City: ~1 km northeast of I84 exit 338 up Big Lookout Mountain road	44.4757	-117.335
P1_01	ID:195231	SAMN33705312	ssp. vaseyana	yes	yes	no	diploid	6.45929	no	1	no	USA: Idaho: Pahsimeroi Valley between Big Gulch and Bear Mountain	44.3463	-113.514
P1_02	ID:195232	SAMN33705313	ssp. vaseyana	yes	yes	no	diploid	6.41578	no	1	no	USA: Idaho: Pahsimeroi Valley between Big Gulch and Bear Mountain	44.3463	-113.514
P1_03	ID:195233	SAMN33705314	ssp. vaseyana	yes	yes	no	diploid	6.83287	no	1	no	USA: Idaho: Pahsimeroi Valley between Big Gulch and Bear Mountain	44.3463	-113.514
P1_04	ID:195234	SAMN33705315	ssp. vaseyana	yes	yes	no	diploid	5.66085	no	1	no	USA: Idaho: Pahsimeroi Valley between Big Gulch and Bear Mountain	44.3463	-113.514
P1_05	ID:195235	SAMN33705316	ssp. vaseyana	yes	yes	no	diploid	6.1969	no	1	no	USA: Idaho: Pahsimeroi Valley between Big Gulch and Bear Mountain	44.3463	-113.514
P1_06	ID:195236	SAMN33705317	ssp. vaseyana	yes	yes	no	diploid	5.30329	no	1	no	USA: Idaho: Pahsimeroi Valley between Big Gulch and Bear Mountain	44.3463	-113.514
P1_07	ID:195237	SAMN33705318	ssp. vaseyana	yes	yes	no	diploid	6.08692	yes	2	no	USA: Idaho: Pahsimeroi Valley between Big Gulch and Bear Mountain	44.3463	-113.514
P1_08	ID:195238	SAMN33705319	ssp. vaseyana	yes	yes	no	diploid	6.08692	yes	2	no	USA: Idaho: Pahsimeroi Valley between Big Gulch and Bear Mountain	44.3463	-113.514
P1_09	ID:195239	SAMN33705320	ssp. vaseyana	yes	yes	no	diploid	5.78016	yes	2	no	USA: Idaho: Pahsimeroi Valley between Big Gulch and Bear Mountain	44.3463	-113.514
P1_10	ID:195240	SAMN33705321	ssp. vaseyana	yes	yes	no	diploid	5.78016	yes	2	no	USA: Idaho: Pahsimeroi Valley between Big Gulch and Bear Mountain	44.3463	-113.514
P1_11	ID:195241	SAMN33705322	ssp. vaseyana	yes	yes	no	diploid	5.44592	yes	2	no	USA: Idaho: Pahsimeroi Valley between Big Gulch and Bear Mountain	44.3463	-113.514
P1_12	ID:195242	SAMN33705323	ssp. vaseyana	yes	yes	no	diploid	5.44592	yes	2	no	USA: Idaho: Pahsimeroi Valley between Big Gulch and Bear Mountain	44.3463	-113.514
P1_13	ID:195243	SAMN33705324	ssp. vaseyana	yes	yes	no	diploid	5.48073	yes	2	no	USA: Idaho: Pahsimeroi Valley between Big Gulch and Bear Mountain	44.3463	-113.514
P1_14	ID:195244	SAMN33705325	ssp. vaseyana	yes	yes	no	diploid	5.48073	yes	2	no	USA: Idaho: Pahsimeroi Valley between Big Gulch and Bear Mountain	44.3463	-113.514
P1_15	ID:195245	SAMN33705326	ssp. vaseyana	yes	yes	no	diploid	6.36403	yes	2	no	USA: Idaho: Pahsimeroi Valley between Big Gulch and Bear Mountain	44.3463	-113.514
P1_16	ID:195246	SAMN33705327	ssp. vaseyana	yes	yes	no	diploid	6.36403	yes	2	no	USA: Idaho: Pahsimeroi Valley between Big Gulch and Bear Mountain	44.3463	-113.514
P1_17	ID:195247	SAMN33705328	ssp. vaseyana	yes	yes	no	diploid	5.73208	yes	2	no	USA: Idaho: Pahsimeroi Valley between Big Gulch and Bear Mountain	44.3463	-113.514
P1_18	ID:195248	SAMN33705329	ssp. vaseyana	yes	yes	no	diploid	5.73208	yes	2	no	USA: Idaho: Pahsimeroi Valley between Big Gulch and Bear Mountain	44.3463	-113.514
P1_19	ID:195249	SAMN33705330	ssp. vaseyana	yes	yes	no	diploid	6.30979	yes	2	no	USA: Idaho: Pahsimeroi Valley between Big Gulch and Bear Mountain	44.3463	-113.514
P1_20	ID:195250	SAMN33705331	ssp. vaseyana	yes	yes	no	diploid	6.30979	yes	2	no	USA: Idaho: Pahsimeroi Valley between Big Gulch and Bear Mountain	44.3463	-113.514
P2_01	ID:195251	SAMN33705332	ssp. vaseyana	yes	yes	no	diploid	6.4825	no	1	no	USA: Idaho: Pahsimeroi Valley between Big Gulch and Bear Mountain	44.3437	-113.518
P2_02	ID:195252	SAMN33705333	ssp. vaseyana	yes	yes	no	diploid	7.01836	no	1	no	USA: Idaho: Pahsimeroi Valley between Big Gulch and Bear Mountain	44.3437	-113.518
P2_03	ID:195253	SAMN33705334	ssp. vaseyana	yes	yes	no	diploid	7.61586	no	1	no	USA: Idaho: Pahsimeroi Valley between Big Gulch and Bear Mountain	44.3437	-113.518
P2_04	ID:195254	SAMN33705335	ssp. vaseyana	yes	yes	no	diploid	5.11537	no	1	no	USA: Idaho: Pahsimeroi Valley between Big Gulch and Bear Mountain	44.3437	-113.518
P2_05	ID:195255	SAMN33705336	ssp. vaseyana	yes	yes	no	diploid	7.01836	no	1	no	USA: Idaho: Pahsimeroi Valley between Big Gulch and Bear Mountain	44.3437	-113.518
P2_06	ID:195256	SAMN33705337	ssp. vaseyana	yes	yes	no	diploid	5.57232	yes	2	no	USA: Idaho: Pahsimeroi Valley between Big Gulch and Bear Mountain	44.3437	-113.518
P2_07	ID:195257	SAMN33705338	ssp. vaseyana	yes	yes	no	diploid	5.57232	yes	2	no	USA: Idaho: Pahsimeroi Valley between Big Gulch and Bear Mountain	44.3437	-113.518
P2_08	ID:195258	SAMN33705339	ssp. vaseyana	yes	yes	no	diploid	6.08773	no	1	no	USA: Idaho: Pahsimeroi Valley between Big Gulch and Bear Mountain	44.3437	-113.518
P2_09	ID:195259	SAMN33705340	ssp. vaseyana	yes	yes	no	diploid	5.63954	yes	2	no	USA: Idaho: Pahsimeroi Valley between Big Gulch and Bear Mountain	44.3437	-113.518
P2_09_rep	ID:195259	SAMN33705341	ssp. vaseyana	yes	yes	no	diploid	5.63954	yes	2	yes	USA: Idaho: Pahsimeroi Valley between Big Gulch and Bear Mountain	44.3437	-113.518
P2_10	ID:195260	SAMN33705342	ssp. vaseyana	yes	yes	no	diploid	5.63954	yes	2	no	USA: Idaho: Pahsimeroi Valley between Big Gulch and Bear Mountain	44.3437	-113.518
P2_11	ID:195261	SAMN33705343	ssp. vaseyana	yes	yes	no	diploid	6.92282	yes	2	no	USA: Idaho: Pahsimeroi Valley between Big Gulch and Bear Mountain	44.3437	-113.518
P2_12	ID:195262	SAMN33705344	ssp. vaseyana	yes	yes	no	diploid	6.92282	yes	2	no	USA: Idaho: Pahsimeroi Valley between Big Gulch and Bear Mountain	44.3437	-113.518
P2_13	ID:195263	SAMN33705345	ssp. vaseyana	yes	yes	no	diploid	6.02312	yes	2	no	USA: Idaho: Pahsimeroi Valley between Big Gulch and Bear Mountain	44.3437	-113.518
P2_14	ID:195264	SAMN33705346	ssp. vaseyana	yes	yes	no	diploid	6.02312	yes	2	no	USA: Idaho: Pahsimeroi Valley between Big Gulch and Bear Mountain	44.3437	-113.518
P2_15	ID:195265	SAMN33705347	ssp. vaseyana	yes	yes	no	diploid	5.9351	yes	2	no	USA: Idaho: Pahsimeroi Valley between Big Gulch and Bear Mountain	44.3437	-113.518
P2_16	ID:195266	SAMN33705348	ssp. vaseyana	yes	yes	no	diploid	5.9351	yes	2	no	USA: Idaho: Pahsimeroi Valley between Big Gulch and Bear Mountain	44.3437	-113.518
P2_17	ID:195267	SAMN33705349	ssp. vaseyana	yes	yes	no	diploid	6.253	yes	2	no	USA: Idaho: Pahsimeroi Valley between Big Gulch and Bear Mountain	44.3437	-113.518
P2_18	ID:195268	SAMN33705350	ssp. vaseyana	yes	yes	no	diploid	6.253	yes	2	no	USA: Idaho: Pahsimeroi Valley between Big Gulch and Bear Mountain	44.3437	-113.518
P2_19	ID:195269	SAMN33705351	ssp. vaseyana	yes	yes	no	diploid	5.76861	yes	2	no	USA: Idaho: Pahsimeroi Valley between Big Gulch and Bear Mountain	44.3437	-113.518
P2_20	ID:195270	SAMN33705352	ssp. vaseyana	yes	yes	no	diploid	6.58243	no	1	no	USA: Idaho: Pahsimeroi Valley between Big Gulch and Bear Mountain	44.3437	-113.518
P3_01	ID:195271	SAMN33705353	ssp. wyomingensis (northern lineage)	yes	yes	yes	tetraploid	12.6071	no	1	no	USA: Idaho: Pahsimeroi Valley, Big Gulch	44.3342	-113.567
P3_02	ID:195272	SAMN33705354	ssp. tridentata	yes	yes	no	diploid	6.55481	no	1	no	USA: Idaho: Pahsimeroi Valley, Big Gulch	44.3342	-113.567
P3_03	ID:195273	SAMN33705355	ssp. wyomingensis (northern lineage)	yes	yes	yes	tetraploid	12.3408	no	1	no	USA: Idaho: Pahsimeroi Valley, Big Gulch	44.3342	-113.567
P3_04	ID:195274	SAMN33705356	ssp. wyomingensis (northern lineage)	yes	yes	yes	tetraploid	10.7286	no	1	no	USA: Idaho: Pahsimeroi Valley, Big Gulch	44.3342	-113.567
P3_05	ID:195275	SAMN33705357	ssp. wyomingensis (northern lineage)	yes	yes	yes	tetraploid	12.0315	no	1	no	USA: Idaho: Pahsimeroi Valley, Big Gulch	44.3342	-113.567
P3_06	ID:195276	SAMN33705358	ssp. wyomingensis (northern lineage)	yes	yes	yes	tetraploid	11.2711	yes	2	no	USA: Idaho: Pahsimeroi Valley, Big Gulch	44.3342	-113.567
P3_07	ID:195277	SAMN33705359	ssp. wyomingensis (northern lineage)	yes	yes	yes	tetraploid	11.2711	yes	2	no	USA: Idaho: Pahsimeroi Valley, Big Gulch	44.3342	-113.567
P3_08	ID:195278	SAMN33705360	ssp. wyomingensis (northern lineage)	yes	yes	yes	tetraploid	10.9634	yes	2	no	USA: Idaho: Pahsimeroi Valley, Big Gulch	44.3342	-113.567
P3_09	ID:195279	SAMN33705361	ssp. wyomingensis (northern lineage)	yes	yes	yes	tetraploid	10.9634	yes	2	no	USA: Idaho: Pahsimeroi Valley, Big Gulch	44.3342	-113.567
P3_10	ID:195280	SAMN33705362	ssp. wyomingensis (northern lineage)	yes	yes	yes	tetraploid	12.7076	yes	2	no	USA: Idaho: Pahsimeroi Valley, Big Gulch	44.3342	-113.567
P3_11	ID:195281	SAMN33705363	ssp. wyomingensis (northern lineage)	yes	yes	yes	tetraploid	12.7076	yes	2	no	USA: Idaho: Pahsimeroi Valley, Big Gulch	44.3342	-113.567
P3_12	ID:195282	SAMN33705364	ssp. wyomingensis (northern lineage)	yes	yes	yes	tetraploid	11.7855	yes	2	no	USA: Idaho: Pahsimeroi Valley, Big Gulch	44.3342	-113.567
P3_13	ID:195283	SAMN33705365	ssp. wyomingensis (northern lineage)	yes	yes	yes	tetraploid	11.7855	yes	2	no	USA: Idaho: Pahsimeroi Valley, Big Gulch	44.3342	-113.567
P3_14	ID:195284	SAMN33705366	ssp. wyomingensis (northern lineage)	yes	yes	yes	tetraploid	11.97	yes	2	no	USA: Idaho: Pahsimeroi Valley, Big Gulch	44.3342	-113.567
P3_15	ID:195285	SAMN33705367	ssp. wyomingensis (northern lineage)	yes	yes	yes	tetraploid	11.97	yes	2	no	USA: Idaho: Pahsimeroi Valley, Big Gulch	44.3342	-113.567
P3_16	ID:195286	SAMN33705368	ssp. wyomingensis (northern lineage)	yes	yes	yes	tetraploid	11.1899	yes	2	no	USA: Idaho: Pahsimeroi Valley, Big Gulch	44.3342	-113.567
P3_17	ID:195287	SAMN33705369	ssp. wyomingensis (northern lineage)	yes	yes	yes	tetraploid	11.1899	yes	2	no	USA: Idaho: Pahsimeroi Valley, Big Gulch	44.3342	-113.567
P3_18	ID:195288	SAMN33705370	ssp. wyomingensis (northern lineage)	yes	yes	yes	tetraploid	12.582	yes	3	no	USA: Idaho: Pahsimeroi Valley, Big Gulch	44.3342	-113.567
P3_19	ID:195289	SAMN33705371	ssp. wyomingensis (northern lineage)	yes	yes	yes	tetraploid	12.582	yes	3	no	USA: Idaho: Pahsimeroi Valley, Big Gulch	44.3342	-113.567
P3_20	ID:195290	SAMN33705372	ssp. wyomingensis (northern lineage)	yes	yes	yes	tetraploid	12.582	yes	3	no	USA: Idaho: Pahsimeroi Valley, Big Gulch	44.3342	-113.567
P3_02_rep	ID:195290	SAMN33705373	ssp. tridentata	yes	yes	no	diploid	6.55481	no	1	yes	USA: Idaho: Pahsimeroi Valley, Big Gulch	44.3342	-113.567
P4_01	ID:195291	SAMN33705374	ssp. wyomingensis (northern lineage)	yes	yes	yes	tetraploid	12.8972	no	1	no	USA: Idaho: Pahsimeroi Valley, Big Gulch	44.3517	-113.624
P4_02	ID:195292	SAMN33705375	ssp. wyomingensis (northern lineage)	yes	yes	yes	tetraploid	12.6641	no	1	no	USA: Idaho: Pahsimeroi Valley, Big Gulch	44.3517	-113.624
P4_03	ID:195293	SAMN33705376	ssp. wyomingensis (northern lineage)	yes	yes	yes	tetraploid	11.0412	no	1	no	USA: Idaho: Pahsimeroi Valley, Big Gulch	44.3517	-113.624
P4_04	ID:195294	SAMN33705377	ssp. wyomingensis (northern lineage)	yes	yes	yes	tetraploid	12.0091	no	1	no	USA: Idaho: Pahsimeroi Valley, Big Gulch	44.3517	-113.624
P4_05	ID:195295	SAMN33705378	ssp. wyomingensis (northern lineage)	yes	yes	yes	tetraploid	12.0886	no	1	no	USA: Idaho: Pahsimeroi Valley, Big Gulch	44.3517	-113.624
P4_06	ID:195296	SAMN33705379	ssp. wyomingensis (northern lineage)	yes	yes	yes	tetraploid	12.2515	yes	2	no	USA: Idaho: Pahsimeroi Valley, Big Gulch	44.3517	-113.624
P4_07	ID:195297	SAMN33705380	ssp. wyomingensis (northern lineage)	yes	yes	yes	tetraploid	12.2515	yes	2	no	USA: Idaho: Pahsimeroi Valley, Big Gulch	44.3517	-113.624
P4_08	ID:195298	SAMN33705381	ssp. wyomingensis (northern lineage)	yes	yes	yes	tetraploid	11.9811	yes	2	no	USA: Idaho: Pahsimeroi Valley, Big Gulch	44.3517	-113.624
P4_09	ID:195299	SAMN33705382	ssp. wyomingensis (northern lineage)	yes	yes	yes	tetraploid	11.9811	yes	2	no	USA: Idaho: Pahsimeroi Valley, Big Gulch	44.3517	-113.624
P4_10	ID:195300	SAMN33705383	ssp. wyomingensis (northern lineage)	yes	yes	yes	tetraploid	12.201	yes	2	no	USA: Idaho: Pahsimeroi Valley, Big Gulch	44.3517	-113.624
P4_11	ID:195301	SAMN33705384	ssp. wyomingensis (northern lineage)	yes	yes	yes	tetraploid	12.201	yes	2	no	USA: Idaho: Pahsimeroi Valley, Big Gulch	44.3517	-113.624
P4_11_rep	ID:195301	SAMN33705385	ssp. wyomingensis (northern lineage)	yes	yes	yes	tetraploid	12.201	yes	2	yes	USA: Idaho: Pahsimeroi Valley, Big Gulch	44.3517	-113.624
P4_12	ID:195302	SAMN33705386	ssp. wyomingensis (northern lineage)	yes	yes	yes	tetraploid	11.5078	yes	2	no	USA: Idaho: Pahsimeroi Valley, Big Gulch	44.3517	-113.624
P4_13	ID:195303	SAMN33705387	ssp. wyomingensis (northern lineage)	yes	yes	yes	tetraploid	11.5078	yes	2	no	USA: Idaho: Pahsimeroi Valley, Big Gulch	44.3517	-113.624
P4_14	ID:195304	SAMN33705388	ssp. wyomingensis (northern lineage)	yes	yes	yes	tetraploid	11.6174	yes	2	no	USA: Idaho: Pahsimeroi Valley, Big Gulch	44.3517	-113.624
P4_14_rep	ID:195304	SAMN33705389	ssp. wyomingensis (northern lineage)	yes	yes	yes	tetraploid	11.6174	yes	2	yes	USA: Idaho: Pahsimeroi Valley, Big Gulch	44.3517	-113.624
P4_15	ID:195305	SAMN33705390	ssp. wyomingensis (northern lineage)	yes	yes	yes	tetraploid	11.6174	yes	2	no	USA: Idaho: Pahsimeroi Valley, Big Gulch	44.3517	-113.624
P4_16	ID:195306	SAMN33705391	ssp. wyomingensis (northern lineage)	yes	yes	yes	tetraploid	12.3363	yes	2	no	USA: Idaho: Pahsimeroi Valley, Big Gulch	44.3517	-113.624
P4_17	ID:195307	SAMN33705392	ssp. wyomingensis (northern lineage)	yes	yes	yes	tetraploid	12.3363	yes	2	no	USA: Idaho: Pahsimeroi Valley, Big Gulch	44.3517	-113.624
P4_18	ID:195308	SAMN33705393	ssp. wyomingensis (northern lineage)	yes	yes	yes	tetraploid	11.8742	yes	2	no	USA: Idaho: Pahsimeroi Valley, Big Gulch	44.3517	-113.624
P4_19	ID:195309	SAMN33705394	ssp. wyomingensis (northern lineage)	yes	yes	yes	tetraploid	11.8742	yes	2	no	USA: Idaho: Pahsimeroi Valley, Big Gulch	44.3517	-113.624
P4_20	ID:195310	SAMN33705395	ssp. wyomingensis (northern lineage)	yes	yes	yes	tetraploid	10.982	no	1	no	USA: Idaho: Pahsimeroi Valley, Big Gulch	44.3517	-113.624
U1_01	ID:195311	SAMN33705396	ssp. vaseyana	yes	yes	no	diploid	4.28264	no	1	no	USA: Utah: ~7km NE of Indianola, along Lake Fork road	39.8406	-111.44
U1_02	ID:195312	SAMN33705397	ssp. vaseyana	yes	yes	no	diploid	6.17871	no	1	no	USA: Utah: ~7km NE of Indianola, along Lake Fork road	39.8406	-111.44
U1_03	ID:195313	SAMN33705398	ssp. vaseyana	yes	yes	no	diploid	7.09624	no	1	no	USA: Utah: ~7km NE of Indianola, along Lake Fork road	39.8406	-111.44
U1_04	ID:195314	SAMN33705399	ssp. vaseyana	yes	yes	no	diploid	7.01899	no	1	no	USA: Utah: ~7km NE of Indianola, along Lake Fork road	39.8406	-111.44
U1_05	ID:195315	SAMN33705400	ssp. vaseyana	yes	yes	no	diploid	7.30885	no	1	no	USA: Utah: ~7km NE of Indianola, along Lake Fork road	39.8406	-111.44
U1_06	ID:195316	SAMN33705401	ssp. vaseyana	yes	yes	no	diploid	6.25328	yes	3	no	USA: Utah: ~7km NE of Indianola, along Lake Fork road	39.8406	-111.44
U1_07	ID:195317	SAMN33705402	ssp. vaseyana	yes	yes	no	diploid	6.25328	yes	3	no	USA: Utah: ~7km NE of Indianola, along Lake Fork road	39.8406	-111.44
U1_08	ID:195318	SAMN33705403	ssp. vaseyana	yes	yes	no	diploid	6.25328	yes	3	no	USA: Utah: ~7km NE of Indianola, along Lake Fork road	39.8406	-111.44
U1_09	ID:195319	SAMN33705404	ssp. vaseyana	yes	yes	no	diploid	6.03334	yes	3	no	USA: Utah: ~7km NE of Indianola, along Lake Fork road	39.8406	-111.44
U1_10	ID:195320	SAMN33705405	ssp. vaseyana	yes	yes	no	diploid	6.03334	yes	3	no	USA: Utah: ~7km NE of Indianola, along Lake Fork road	39.8406	-111.44
U1_11	ID:195321	SAMN33705406	ssp. vaseyana	yes	yes	no	diploid	6.03334	yes	3	no	USA: Utah: ~7km NE of Indianola, along Lake Fork road	39.8406	-111.44
U1_12	ID:195322	SAMN33705407	ssp. vaseyana	yes	yes	no	diploid	5.86323	yes	3	no	USA: Utah: ~7km NE of Indianola, along Lake Fork road	39.8406	-111.44
U1_13	ID:195323	SAMN33705408	ssp. vaseyana	yes	yes	no	diploid	5.86323	yes	3	no	USA: Utah: ~7km NE of Indianola, along Lake Fork road	39.8406	-111.44
U1_14	ID:195324	SAMN33705409	ssp. vaseyana	yes	yes	no	diploid	5.86323	yes	3	no	USA: Utah: ~7km NE of Indianola, along Lake Fork road	39.8406	-111.44
U1_15	ID:195325	SAMN33705410	ssp. vaseyana	yes	yes	no	diploid	6.28528	yes	3	no	USA: Utah: ~7km NE of Indianola, along Lake Fork road	39.8406	-111.44
U1_16	ID:195326	SAMN33705411	ssp. vaseyana	yes	yes	no	diploid	6.28528	yes	3	no	USA: Utah: ~7km NE of Indianola, along Lake Fork road	39.8406	-111.44
U1_17	ID:195327	SAMN33705412	ssp. vaseyana	yes	yes	no	diploid	6.28528	yes	3	no	USA: Utah: ~7km NE of Indianola, along Lake Fork road	39.8406	-111.44
U1_18	ID:195328	SAMN33705413	ssp. vaseyana	yes	yes	no	diploid	6.10649	yes	3	no	USA: Utah: ~7km NE of Indianola, along Lake Fork road	39.8406	-111.44
U1_19	ID:195329	SAMN33705414	ssp. vaseyana	yes	yes	no	diploid	6.10649	yes	3	no	USA: Utah: ~7km NE of Indianola, along Lake Fork road	39.8406	-111.44
U1_20	ID:195330	SAMN33705415	ssp. vaseyana	yes	yes	no	diploid	6.10649	yes	3	no	USA: Utah: ~7km NE of Indianola, along Lake Fork road	39.8406	-111.44
U2_01	ID:195331	SAMN33705416	ssp. wyomingensis (southern lineage)	yes	yes	yes	tetraploid	12.1302	no	1	no	USA: Utah: Lassen Draw Wildlife Management Area SE of Rocky Hollow	39.8305	-111.486
U2_02	ID:195332	SAMN33705417	ssp. wyomingensis (southern lineage)	yes	yes	yes	tetraploid	12.5639	no	1	no	USA: Utah: Lassen Draw Wildlife Management Area SE of Rocky Hollow	39.8305	-111.486
U2_03	ID:195333	SAMN33705418	ssp. wyomingensis (southern lineage)	yes	yes	yes	tetraploid	12.647	no	1	no	USA: Utah: Lassen Draw Wildlife Management Area SE of Rocky Hollow	39.8305	-111.486
U2_04	ID:195334	SAMN33705419	ssp. wyomingensis (southern lineage)	yes	yes	yes	tetraploid	12.1015	no	1	no	USA: Utah: Lassen Draw Wildlife Management Area SE of Rocky Hollow	39.8305	-111.486
U2_05	ID:195335	SAMN33705420	ssp. wyomingensis (southern lineage)	yes	yes	yes	tetraploid	13.2005	no	1	no	USA: Utah: Lassen Draw Wildlife Management Area SE of Rocky Hollow	39.8305	-111.486
U2_06	ID:195336	SAMN33705421	ssp. wyomingensis (southern lineage)	yes	yes	yes	tetraploid	12.3738	yes	3	no	USA: Utah: Lassen Draw Wildlife Management Area SE of Rocky Hollow	39.8305	-111.486
U2_07	ID:195337	SAMN33705422	ssp. wyomingensis (southern lineage)	yes	yes	yes	tetraploid	12.3738	yes	3	no	USA: Utah: Lassen Draw Wildlife Management Area SE of Rocky Hollow	39.8305	-111.486
U2_08	ID:195338	SAMN33705423	ssp. wyomingensis (southern lineage)	yes	yes	yes	tetraploid	12.3738	yes	3	no	USA: Utah: Lassen Draw Wildlife Management Area SE of Rocky Hollow	39.8305	-111.486
U2_09	ID:195339	SAMN33705424	ssp. wyomingensis (southern lineage)	yes	yes	yes	tetraploid	12.4165	yes	3	no	USA: Utah: Lassen Draw Wildlife Management Area SE of Rocky Hollow	39.8305	-111.486
U2_10	ID:195340	SAMN33705425	ssp. wyomingensis (southern lineage)	yes	yes	yes	tetraploid	12.4165	yes	3	no	USA: Utah: Lassen Draw Wildlife Management Area SE of Rocky Hollow	39.8305	-111.486
U2_11	ID:195341	SAMN33705426	ssp. wyomingensis (southern lineage)	yes	yes	yes	tetraploid	12.4165	yes	3	no	USA: Utah: Lassen Draw Wildlife Management Area SE of Rocky Hollow	39.8305	-111.486
U2_12	ID:195342	SAMN33705427	ssp. wyomingensis (southern lineage)	yes	yes	yes	tetraploid	11.4798	yes	3	no	USA: Utah: Lassen Draw Wildlife Management Area SE of Rocky Hollow	39.8305	-111.486
U2_13	ID:195343	SAMN33705428	ssp. wyomingensis (southern lineage)	yes	yes	yes	tetraploid	11.4798	yes	3	no	USA: Utah: Lassen Draw Wildlife Management Area SE of Rocky Hollow	39.8305	-111.486
U2_14	ID:195344	SAMN33705429	ssp. wyomingensis (southern lineage)	yes	yes	yes	tetraploid	11.4798	yes	3	no	USA: Utah: Lassen Draw Wildlife Management Area SE of Rocky Hollow	39.8305	-111.486
U2_15	ID:195345	SAMN33705430	ssp. wyomingensis (southern lineage)	yes	yes	yes	tetraploid	10.6591	no	1	no	USA: Utah: Lassen Draw Wildlife Management Area SE of Rocky Hollow	39.8305	-111.486
U2_16	ID:195346	SAMN33705431	ssp. wyomingensis (southern lineage)	yes	yes	yes	tetraploid	11.4053	no	1	no	USA: Utah: Lassen Draw Wildlife Management Area SE of Rocky Hollow	39.8305	-111.486
U2_17	ID:195347	SAMN33705432	ssp. wyomingensis (southern lineage)	yes	yes	yes	tetraploid	11.5394	no	1	no	USA: Utah: Lassen Draw Wildlife Management Area SE of Rocky Hollow	39.8305	-111.486
U2_18	ID:195348	SAMN33705433	ssp. wyomingensis (southern lineage)	yes	yes	yes	tetraploid	10.5604	yes	3	no	USA: Utah: Lassen Draw Wildlife Management Area SE of Rocky Hollow	39.8305	-111.486
U2_19	ID:195349	SAMN33705434	ssp. wyomingensis (southern lineage)	yes	yes	yes	tetraploid	10.5604	yes	3	no	USA: Utah: Lassen Draw Wildlife Management Area SE of Rocky Hollow	39.8305	-111.486
U2_20	ID:195350	SAMN33705435	ssp. wyomingensis (southern lineage)	yes	yes	yes	tetraploid	10.5604	yes	3	no	USA: Utah: Lassen Draw Wildlife Management Area SE of Rocky Hollow	39.8305	-111.486
U3_01	ID:195351	SAMN33705436	ssp. wyomingensis (southern lineage)	yes	yes	yes	tetraploid	13.1847	no	1	no	USA: Utah: Lassen Draw Wildlife Management Area SE of Rocky Hollow	39.8299	-111.502
U3_02	ID:195352	SAMN33705437	ssp. wyomingensis (southern lineage)	yes	yes	yes	tetraploid	12.9103	no	1	no	USA: Utah: Lassen Draw Wildlife Management Area SE of Rocky Hollow	39.8299	-111.502
U3_03	ID:195353	SAMN33705438	ssp. wyomingensis (southern lineage)	yes	yes	yes	tetraploid	14.0526	no	1	no	USA: Utah: Lassen Draw Wildlife Management Area SE of Rocky Hollow	39.8299	-111.502
U3_04	ID:195354	SAMN33705439	ssp. wyomingensis (southern lineage)	yes	yes	yes	tetraploid	13.7875	no	1	no	USA: Utah: Lassen Draw Wildlife Management Area SE of Rocky Hollow	39.8299	-111.502
U3_05	ID:195355	SAMN33705440	ssp. wyomingensis (southern lineage)	yes	yes	yes	tetraploid	12.4708	no	1	no	USA: Utah: Lassen Draw Wildlife Management Area SE of Rocky Hollow	39.8299	-111.502
U3_06	ID:195356	SAMN33705441	ssp. wyomingensis (southern lineage)	yes	yes	yes	tetraploid	13.5841	no	1	no	USA: Utah: Lassen Draw Wildlife Management Area SE of Rocky Hollow	39.8299	-111.502
U3_07	ID:195357	SAMN33705442	ssp. wyomingensis (southern lineage)	yes	yes	yes	tetraploid	12.2963	yes	2	no	USA: Utah: Lassen Draw Wildlife Management Area SE of Rocky Hollow	39.8299	-111.502
U3_08	ID:195358	SAMN33705443	ssp. wyomingensis (southern lineage)	yes	yes	yes	tetraploid	12.2963	yes	2	no	USA: Utah: Lassen Draw Wildlife Management Area SE of Rocky Hollow	39.8299	-111.502
U3_09	ID:195359	SAMN33705444	ssp. wyomingensis (southern lineage)	yes	yes	yes	tetraploid	12.6032	yes	2	no	USA: Utah: Lassen Draw Wildlife Management Area SE of Rocky Hollow	39.8299	-111.502
U3_10	ID:195360	SAMN33705445	ssp. wyomingensis (southern lineage)	yes	yes	yes	tetraploid	12.6032	yes	2	no	USA: Utah: Lassen Draw Wildlife Management Area SE of Rocky Hollow	39.8299	-111.502
U3_11	ID:195361	SAMN33705446	ssp. wyomingensis (southern lineage)	yes	yes	yes	tetraploid	13.362	yes	2	no	USA: Utah: Lassen Draw Wildlife Management Area SE of Rocky Hollow	39.8299	-111.502
U3_12	ID:195362	SAMN33705447	ssp. wyomingensis (southern lineage)	yes	yes	yes	tetraploid	13.362	yes	2	no	USA: Utah: Lassen Draw Wildlife Management Area SE of Rocky Hollow	39.8299	-111.502
U3_13	ID:195363	SAMN33705448	ssp. wyomingensis (southern lineage)	yes	yes	yes	tetraploid	13.3906	yes	2	no	USA: Utah: Lassen Draw Wildlife Management Area SE of Rocky Hollow	39.8299	-111.502
U3_14	ID:195364	SAMN33705449	ssp. wyomingensis (southern lineage)	yes	yes	yes	tetraploid	13.3906	yes	2	no	USA: Utah: Lassen Draw Wildlife Management Area SE of Rocky Hollow	39.8299	-111.502
U3_15	ID:195365	SAMN33705450	ssp. wyomingensis (southern lineage)	yes	yes	yes	tetraploid	12.0254	yes	2	no	USA: Utah: Lassen Draw Wildlife Management Area SE of Rocky Hollow	39.8299	-111.502
U3_16	ID:195366	SAMN33705451	ssp. wyomingensis (southern lineage)	yes	yes	yes	tetraploid	12.0254	yes	2	no	USA: Utah: Lassen Draw Wildlife Management Area SE of Rocky Hollow	39.8299	-111.502
U3_17	ID:195367	SAMN33705452	ssp. wyomingensis (southern lineage)	yes	yes	yes	tetraploid	11.7685	yes	2	no	USA: Utah: Lassen Draw Wildlife Management Area SE of Rocky Hollow	39.8299	-111.502
U3_18	ID:195368	SAMN33705453	ssp. wyomingensis (southern lineage)	yes	yes	yes	tetraploid	11.7685	yes	2	no	USA: Utah: Lassen Draw Wildlife Management Area SE of Rocky Hollow	39.8299	-111.502
U3_19	ID:195369	SAMN33705454	ssp. wyomingensis (southern lineage)	yes	yes	yes	tetraploid	12.4984	yes	2	no	USA: Utah: Lassen Draw Wildlife Management Area SE of Rocky Hollow	39.8299	-111.502
U3_20	ID:195370	SAMN33705455	ssp. wyomingensis (southern lineage)	yes	yes	yes	tetraploid	12.4984	yes	2	no	USA: Utah: Lassen Draw Wildlife Management Area SE of Rocky Hollow	39.8299	-111.502
U3_03_rep	ID:195353	SAMN33705456	ssp. wyomingensis (southern lineage)	yes	yes	yes	tetraploid	14.0526	no	1	yes	USA: Utah: Lassen Draw Wildlife Management Area SE of Rocky Hollow	39.8299	-111.502
U3_05_rep	ID:195355	SAMN33705457	ssp. wyomingensis (southern lineage)	yes	yes	yes	tetraploid	12.4708	no	1	yes	USA: Utah: Lassen Draw Wildlife Management Area SE of Rocky Hollow	39.8299	-111.502
U3_16_rep	ID:195366	SAMN33705458	ssp. wyomingensis (southern lineage)	yes	yes	yes	tetraploid	12.0254	yes	2	yes	USA: Utah: Lassen Draw Wildlife Management Area SE of Rocky Hollow	39.8299	-111.502
U4_01	ID:195371	SAMN33705459	ssp. wyomingensis (southern lineage)	yes	yes	yes	tetraploid	13.4579	no	1	no	USA: Utah: Lassen Draw Wildlife Management Area S of Rocky Hollow	39.8331	-111.507
U4_02	ID:195372	SAMN33705460	ssp. tridentata	yes	yes	no	diploid	7.20946	no	1	no	USA: Utah: Lassen Draw Wildlife Management Area S of Rocky Hollow	39.8331	-111.507
U4_02_rep	ID:195372	SAMN33705461	ssp. tridentata	yes	yes	no	diploid	7.20946	no	1	yes	USA: Utah: Lassen Draw Wildlife Management Area S of Rocky Hollow	39.8331	-111.507
U4_03	ID:195373	SAMN33705462	ssp. tridentata	yes	yes	no	diploid	7.69594	no	1	no	USA: Utah: Lassen Draw Wildlife Management Area S of Rocky Hollow	39.8331	-111.507
U4_03_rep	ID:195373	SAMN33705463	ssp. tridentata	yes	yes	no	diploid	7.69594	no	1	yes	USA: Utah: Lassen Draw Wildlife Management Area S of Rocky Hollow	39.8331	-111.507
U4_04	ID:195374	SAMN33705464	ssp. tridentata	yes	yes	no	diploid	7.21659	no	1	no	USA: Utah: Lassen Draw Wildlife Management Area S of Rocky Hollow	39.8331	-111.507
U4_04_rep	ID:195374	SAMN33705465	ssp. tridentata	yes	yes	no	diploid	7.21659	no	1	yes	USA: Utah: Lassen Draw Wildlife Management Area S of Rocky Hollow	39.8331	-111.507
U4_05	ID:195375	SAMN33705466	ssp. wyomingensis (southern lineage)	yes	yes	yes	tetraploid	12.9695	no	1	no	USA: Utah: Lassen Draw Wildlife Management Area S of Rocky Hollow	39.8331	-111.507
U4_06	ID:195376	SAMN33705467	ssp. tridentata	yes	yes	no	diploid				no	USA: Utah: Lassen Draw Wildlife Management Area S of Rocky Hollow	39.8331	-111.507
U4_07	ID:195377	SAMN33705468	ssp. tridentata	yes	yes	no	diploid	6.72656	yes	2	no	USA: Utah: Lassen Draw Wildlife Management Area S of Rocky Hollow	39.8331	-111.507
U4_08	ID:195378	SAMN33705469	ssp. tridentata	yes	yes	no	diploid	6.72656	yes	2	no	USA: Utah: Lassen Draw Wildlife Management Area S of Rocky Hollow	39.8331	-111.507
U4_09	ID:195379	SAMN33705470	ssp. tridentata	yes	yes	no	diploid	7.07807	yes	2	no	USA: Utah: Lassen Draw Wildlife Management Area S of Rocky Hollow	39.8331	-111.507
U4_10	ID:195380	SAMN33705471	ssp. tridentata	yes	yes	no	diploid	7.07807	yes	2	no	USA: Utah: Lassen Draw Wildlife Management Area S of Rocky Hollow	39.8331	-111.507
U4_11	ID:195381	SAMN33705472	ssp. wyomingensis (southern lineage)	yes	yes	yes	tetraploid	11.9302	no	1	no	USA: Utah: Lassen Draw Wildlife Management Area S of Rocky Hollow	39.8331	-111.507
U4_12	ID:195382	SAMN33705473	ssp. tridentata	yes	yes	no	diploid	7.01587	no	1	no	USA: Utah: Lassen Draw Wildlife Management Area S of Rocky Hollow	39.8331	-111.507
U4_13	ID:195383	SAMN33705474	ssp. tridentata	yes	yes	no	diploid	5.42777	yes	2	no	USA: Utah: Lassen Draw Wildlife Management Area S of Rocky Hollow	39.8331	-111.507
U4_14	ID:195384	SAMN33705475	ssp. tridentata	yes	yes	no	diploid	5.42777	yes	2	no	USA: Utah: Lassen Draw Wildlife Management Area S of Rocky Hollow	39.8331	-111.507
U4_15	ID:195385	SAMN33705476	ssp. wyomingensis (southern lineage)	yes	yes	yes	tetraploid	12.118	no	1	no	USA: Utah: Lassen Draw Wildlife Management Area S of Rocky Hollow	39.8331	-111.507
U4_16	ID:195386	SAMN33705477	ssp. tridentata	yes	yes	no	diploid	7.01983	no	1	no	USA: Utah: Lassen Draw Wildlife Management Area S of Rocky Hollow	39.8331	-111.507
U4_17	ID:195387	SAMN33705478	ssp. tridentata	yes	yes	no	diploid	6.69927	no	1	no	USA: Utah: Lassen Draw Wildlife Management Area S of Rocky Hollow	39.8331	-111.507
U4_18	ID:195388	SAMN33705479	ssp. wyomingensis (southern lineage)	yes	yes	yes	tetraploid	12.598	no	1	no	USA: Utah: Lassen Draw Wildlife Management Area S of Rocky Hollow	39.8331	-111.507
U4_19	ID:195389	SAMN33705480	ssp. tridentata	yes	yes	no	diploid	5.67411	no	1	no	USA: Utah: Lassen Draw Wildlife Management Area S of Rocky Hollow	39.8331	-111.507
U4_20	ID:195390	SAMN33705481	ssp. wyomingensis (southern lineage)	yes	yes	yes	tetraploid	10.9935	no	1	no	USA: Utah: Lassen Draw Wildlife Management Area S of Rocky Hollow	39.8331	-111.507
